# Supplementary material for: Long-term brain pressure monitoring via a discrete microimplant; a first-in-human safety and initial efficacy trial in adults and children with hydrocephalus
Source: Nat Commun. 2026 Apr 2;17:3158. doi: 10.1038/s41467-026-70864-8 (PMC13046746; doi:10.1038/s41467-026-70864-8)
Supplement: Supplementary file 3 — Source data [file 41467_2026_70864_MOESM3_ESM.zip]

Archive with 6 entries (6 files):
- 634413_3_data_set_12302327_t4bqqy.xlsx
- 634413_3_data_set_12302328_tsbqqy.xlsx
- 634413_3_data_set_12302329_txbqqy.xlsx
- 634413_3_data_set_12302331_tbbqqy.xlsx
- 634413_3_data_set_12302326_tsbqqy.xlsx
- 634413_3_data_set_12302330_t3bqqy.xlsx
