# Supplementary material for: Long-term brain pressure monitoring via a discrete microimplant; a first-in-human safety and initial efficacy trial in adults and children with hydrocephalus
Source: Nat Commun. 2026 Apr 2;17:3158. doi: 10.1038/s41467-026-70864-8 (PMC13046746; doi:10.1038/s41467-026-70864-8)
Supplement: Supplementary file 3 — Source data [file 41467_2026_70864_MOESM3_ESM.zip › 634413_3_data_set_12302327_t4bqqy.xlsx]

## Sheet: 1D DRIFT PLOT and DATA
	Figure 1D: Zero-point drift:
	Values for each implant represent the P_ERR_MEAN reading from 12 packets / 504 pressure samples over ~10s.
	P_ERR_MEAN was calculated using the same methods as descibed intab "1C DATA" except test temperatures were held between 38 and 40 C, external pressure was not controlled, and P_REF was recorded using a reference pressure sensor measuring the barometric pressure.
	Individual
	Duration		P_ERR (mmHg):		(t = 0 error set to zero for zero point drift)					(Cols are for individual implants, with IDs shown below)									P_ERR_Av	P_ERR_StD	N
	(days)	(weeks)	1006	1048	1142	1197	1358	1372	1720	1985	1018	1041	1604	1609	1774	1842	1864	1938	(mmHg)	(mmHg)
	0	0	0	0	0	0	0	0	0	0	0	0	0	0	0	0	0	0	0	0	16
	7	1	0.108	-0.032	-0.1695	-0.097	-0.00827273	-0.0555	-0.0531667	-0.0776364	-0.17125	-1.81125	0.277083	0.475357	0.418631	-0.295298	0.25	0.114167	-0.0704772	0.512122	16
	14	2	-0.087	-0.38	-0.3195	-0.0045	-0.104	-0.041	-0.2845	-0.227	-0.34	-1.94	0.1	0.302857	0.255714	-0.385714	0.196667	-0.28	-0.221124	0.511786	16
	21	3	-0.314	-0.708	-0.7165	-0.2315	-0.234	-0.07	-0.612	-0.383	-0.33	-1.73	0.16	0.402857	0.225714	-0.305714	-0.0133333	0.03	-0.301842	0.498341	16
	28	4	-0.492	-1.002	-0.867	-0.447	-0.381	-0.108	-0.934	-0.684	-0.33	-1.76	-0.02	0.352857	0.135714	-0.535714	0.0266667	-0.15	-0.449717	0.524004	16
	35	5	-0.592	-1.162	-0.997	-0.447	-0.531	-0.148	-1.014	-0.614	-0.48	-1.81	-0.05	0.232857	-0.114286	-0.525714	-0.0233333	-0.46	-0.545967	0.509843	16
	42	6	-0.912	-1.172	-1.197	-0.457	-0.481	-0.558	-1.134	-0.694	-0.49	-1.86	0.01	0.282857	0.105714	-0.515714	-0.143333	-0.64	-0.615967	0.552192	16
	49	7	-0.862	-1.182	-1.277	-0.597	-0.691	-0.448	-1.304	-0.864	-0.59	-1.83	-0.16	0.0528571	0.0157143	-0.655714	-0.323333	-0.63	-0.709092	0.507573	16
	56	8	-0.822	-1.642	-1.267	-0.667	-0.821	-0.468	-1.504	-0.734	-0.61	-1.97	-0.19	0.0328571	-0.194286	-0.685714	-0.293333	-0.72	-0.784717	0.55773	16
	63	9	-1.062	-1.672	-1.357	-0.757	-0.861	-0.598	-1.484	-1.084	-0.74	-2.03	-0.37	0.0228571	-0.144286	-0.825714	-0.463333	-0.88	-0.894092	0.549022	16
	70	10	-0.882	-2.092	-1.447	-0.907	-0.841	-0.678	-1.664	-1.044	-0.88	-2.04	-0.41	-0.167143	-0.184286	-0.915714	-0.473333	-1.24	-0.991592	0.58485	16
	77	11	-1.192	-2.272	-1.617	-1.017	-1.001	-0.858	-2.004	-1.284	-0.91	-1.89	-0.41	0.162857	-0.134286	-0.735714	-0.373333	-1.04	-1.03597	0.675185	16
	84	12	-1.252	-1.712	-1.777	-0.907	-1.021	-0.888	-1.964	-1.254	-0.88	-1.76	-0.26	0.102857	-0.194286	-0.885714	-0.333333	-1.01	-0.999717	0.613856	16
	91	13	-1.332	-2.382	-1.887	-1.027	-1.041	-0.888	-2.114	-1.194	-0.87	-1.83	-0.3	0.0228571	-0.254286	-0.695714	-0.423333	-1.15	-1.08534	0.694249	16
	98	14	-1.272	-2.172	-1.807	-1.067	-1.131	-0.928	-2.194	-1.354	-0.86	-1.89	-0.67	0.0928571	-0.314286	-0.765714	-0.563333	-1.31	-1.13784	0.648043	16
	105	15	-1.252	-2.022	-1.897	-1.017	-1.281	-0.938	-2.214	-1.334	-0.74	-1.89	-0.38	0.332857	-0.274286	-0.815714	-0.653333	-1.35	-1.10784	0.693728	16
	112	16	-1.532	-2.462	-1.957	-1.157	-1.301	-0.938	-2.304	-1.394	-0.77	-1.81	-0.3	0.102857	-0.254286	-0.795714	-0.553333	-1.29	-1.16972	0.736973	16
	119	17	-1.412	-2.422	-1.957	-1.107	-1.321	-0.888	-2.224	-1.424	-1.03	-1.72	-0.34	0.112857	-0.174286	-0.695714	-0.743333	-1.38	-1.17034	0.713041	16
	126	18	-1.562	-2.572	-2.007	-1.297	-1.451	-1.058	-2.574	-1.434	-0.88	-1.74	-0.51	0.192857	-0.289286	-0.760714	-0.638333	-1.505	-1.25534	0.769931	16
	133	19	-1.602	-2.712	-1.967	-1.147	-1.421	-1.108	-2.434	-1.374	-0.88	-1.83	-0.34	0.112857	-0.304286	-0.715714	-0.503333	-1.45	-1.22972	0.782399	16
	140	20	-1.652	-3.022	-2.077	-1.327	-1.471	-1.038	-2.714	-1.424	-0.79	-1.82	-0.3	0.182857	-0.234286	-0.705714	-0.513333	-1.65	-1.28472	0.88552	16
	147	21	-1.432	-2.442	-1.747	-0.947	-1.211	-0.768	-2.454	-1.224	-0.91	-1.67	-0.42	-0.0371429	-0.364286	-0.695714	-0.683333	-1.59	-1.16222	0.699238	16
	154	22	-1.762	-2.992	-2.157	-1.377	-1.501	-1.178	-2.644	-1.724	-0.86	-1.78	-0.27	0.162857	-0.324286	-0.885714	-0.543333	-1.71	-1.34659	0.868428	16
	161	23	-1.772	-2.482	-2.307	-1.267	-1.571	-1.098	-2.754	-1.424	-0.82	-1.62	-0.31	0.232857	-0.354286	-0.675714	-0.663333	-1.58	-1.27909	0.828742	16
	168	24	-1.792	-3.162	-2.207	-1.267	-1.601	-1.108	-2.774	-1.484	-0.73	-1.67	-0.26	0.112857	-0.254286	-0.665714	-0.653333	-1.72	-1.32722	0.912322	16
