# Supplementary material for: Long-term brain pressure monitoring via a discrete microimplant; a first-in-human safety and initial efficacy trial in adults and children with hydrocephalus
Source: Nat Commun. 2026 Apr 2;17:3158. doi: 10.1038/s41467-026-70864-8 (PMC13046746; doi:10.1038/s41467-026-70864-8)
Supplement: Supplementary file 3 — Source data [file 41467_2026_70864_MOESM3_ESM.zip › 634413_3_data_set_12302328_tsbqqy.xlsx]

## Sheet: 1E ACCEL PLOT and DATA
	Figure 1E: Zero-point accelerated drift:
	Values for each implant represent the P_ERR_MEAN reading from 12 packets / 504 pressure samples over ~10s.
	P_ERR_MEAN was calculated using the same methods as descibed intab "1C DATA" except test temperatures were held between 38 and 40 C, external pressure was not controlled, and P_REF was recorded using a reference pressure sensor measuring the barometric pressure.
	For the majority of the test the samples were held at 85 C, see the methods for details.
	P_ERR (mmHg)																	Accel Factor:	23.4
	Duration	P_ERR (mmHg):		(t = 0 error set to zero for zero point drift)					(Cols are for individual implants, with IDs shown below)								Accel Time	Average	StDev	N
	(days)	1381	1618	1475	1636	1195	1868	1710	1741	1715	1144	1175	1111	1767	1154	1480	(years)	(mmHg)	(mmHg)
	0	0	0	0	0	0	0	0	0	0	0	0	0	0	0	0	0	0	0	15
	8	1.63	0.6	2.07	-1.54	0.23	-2.13	2.26	0.89	0.4	0.12	-0.37	-0.92	-1.37	0.1	-0.7	0.512877	0.0846667	1.29807	15
	15	1.34	0.33	1.87	-1.93	-0.12	-2.59	2.13	0.71	0.26	0.46	-0.68	-1.12	-1.31	0.15	-0.51	0.961644	-0.0673333	1.33139	15
	22	1.49	0.57	2.44	-1.55	0.05	-2.47	2.53	1.46	1.19	1.67	0.34	-0.35	-0.46	1.16	0.08	1.41041	0.543333	1.3917	15
	36	1.32	0.85	2.62	-1.44	0.41	-1.45	2.75	2.63	2.08	3.24	1.45	0.55	0.71	2.79	1.18	2.30795	1.31267	1.4446	15
	43	1.65	0.84	2.83	-1.16	0.32	-1.73	2.67	3.06	2.73	3.95	2.13	1	1.13	3.19	1.7	2.75671	1.62067	1.6015	15
	50	1.79	1.26	3.06	-0.96	0.6	-1.7	3.26	3.35	2.82	4.43	2.51	1.36	1.5	3.62	2.02	3.20548	1.928	1.68143	15
	58	1.79	1.23	3.19	-0.89	0.65	-1.89	3.13	3.33	3.14	4.77	2.73	1.43	1.6	3.82	2.12	3.71836	2.01	1.76719	15
	64	2.06	1.13	3.05	-1.13	0.55	-2	3.67	3.75	3.42	5.22	3.01	1.79	1.89	4.13	2.2	4.10301	2.18267	1.94847	15
	71	2.53	1.69	3.97	-0.43	1.07	-1.18	3.89	4.19	3.72	5.65	3.4	2.23	2.18	4.61	2.61	4.55178	2.67533	1.85506	15
	77	2.49	1.33	3.71	-0.78	0.52	-1.98	3.66	4.27	3.87	5.9	3.53	2.45	2.42	4.54	2.87	4.93644	2.58667	2.08315	15
	85	2.27	1.62	3.96	-0.56	0.65	-1.71	4.09	4.5	4.33	6.3	4.24	2.63	2.74	5.01	3.49	5.44932	2.904	2.16663	15
	92	2.4	1.68	3.85	-0.56	0.63	-1.86	3.92	4.46	4.36	6.57	4.09	2.74	2.67	5.14	3.04	5.89808	2.87533	2.20422	15
	99	2.34	1.17	3.84	-0.79	0.45	-2.03	3.74	4.57	4.55	6.63	4.19	2.93	2.9	5.26	3.38	6.34685	2.87533	2.32532	15
	106	2.76	1.64	4.34	-0.39	0.45	-1.97	4.14	5.15	4.79	6.93	4.57	3.08	3.24	5.76	3.78	6.79562	3.218	2.40552	15
	113	2.44	1.44	3.9	-0.62	0.16	-2.03	3.97	4.87	4.68	7.31	4.69	3.19	3.12	5.48	3.5	7.24438	3.07333	2.46534	15
	120	2.85	2.12	4.37	-0.01	0.42	-1.54	4.55	5.26	5.36	7.62	5.2	3.45	3.76	5.78	4.01	7.69315	3.54667	2.43944	15
	127	2.89	1.89	4.44	-0.35	0.41	-1.84	4.31	5.22	5.11	7.75	5.03	3.42	3.55	5.94	3.7	8.14192	3.43133	2.52524	15
	134	3.17	2.29	4.64	-0.18	0.51	-1.86	4.53	5.08	5.48	8.04	5.15	3.56	3.46	6.27	4.04	8.59068	3.612	2.57291	15
	141	2.68	2.16	4.99	0.21	0.35	-2.3	4.66	5.12	5.56	8.02	5.42	3.41	3.5	6.22	4.04	9.03945	3.60267	2.65848	15
	148	2.68	2.11	4.84	0.31	0.13	-2	5	5.02	5.71	8.16	5.42	3.72	3.71	6.33	4.15	9.48822	3.686	2.65968	15
	155	2.51	1.97	4.7	-0.03	-0.04	-2.12	5.05	4.98	5.53	8.06	5.23	3.43	3.59	6.24	4.09	9.93699	3.546	2.6949	15
