# Supplementary material for: Long-term brain pressure monitoring via a discrete microimplant; a first-in-human safety and initial efficacy trial in adults and children with hydrocephalus
Source: Nat Commun. 2026 Apr 2;17:3158. doi: 10.1038/s41467-026-70864-8 (PMC13046746; doi:10.1038/s41467-026-70864-8)
Supplement: Supplementary file 3 — Source data [file 41467_2026_70864_MOESM3_ESM.zip › 634413_3_data_set_12302329_txbqqy.xlsx]

## Sheet: 2D BODY POSITION PLOT and DATA
	Figure 2D: Mean ICP for 3 body positions over time
	See methods for details.
	Data points are Mean ICP readings from the FIH clinical trial for a single patient.
	Lying Down		Sitting		Standing Up
	Time	ICP	Time	ICP	Time	ICP
	(days)	(mmHg)	(days)	(mmHg)	(days)	(mmHg)
	0.000901051	9	0.991003	-8	3.01004	-9
	1.00432	-5	0.996761	-2	5.01176	-8
	1.00439	-5	1.00859	-8	6.99348	-15
	1.99525	0	1.99211	-7	7.00972	-9
	2.99632	-4	2.00473	-9	7.99383	-11
	18.0024	-1	2.99627	-9	8.00925	-8
	21.0138	2	3.01009	-8	8.99486	-8
	25.0146	-5	4.00078	-7	9.00044	-7
	34.0094	0	5.00268	-3	10.9987	-10
	39.0153	-1	7.99897	-5	15.0077	-6
	42.0163	1	9.99442	-12	16.9977	-8
	44.0017	5	12.0085	-5	21.0016	-7
	49.0154	5	13.0071	-4	21.9996	-10
	51.0159	1	14.0083	-7	28.007	-8
	56.0129	7	17.9885	-11	30.9953	-10
	66.012	3	19.9963	-6	42.0047	-8
	67.0117	9	20.0012	-8	42.9974	-7
	69.0099	8	21.0016	-9	47.014	-7
	70.0151	2	22.9919	-7	48.0111	-7
	74.0162	2	24.0104	-8	50.9943	-7
	75.013	8	26.0138	-10	53.9891	-9
	79.0115	19	28.0142	-4	58.0092	-7
	80.0026	10	30.0049	-8	58.9953	-10
	82.0131	9	32.0047	-8	59.9913	-9
	83.0111	15	33.0052	-4	61.0054	-7
	84.0143	7	34.0117	-4	63.0063	-10
	85.0084	11	35.0105	-6	64.0101	-9
	86.0012	0	36.0112	-5	65.0078	-8
	87.0025	9	37.9956	-8	68.0056	-8
	88.0162	9	38.0112	-8	69.0109	-9
	89.9979	11	38.9888	-9	72.0056	-7
	93.0135	8	40.0142	-3	74.0087	-8
	96.018	4	41.0121	-8	78.0072	-7
	97.0137	8	42.0096	-6	78.9984	-7
	98.0152	7	42.9975	-7	81.0089	-8
	99.0106	9	44.992	-6	82.0068	-5
	100.015	8	48.0112	-6	84.0041	-8
	102.017	13	49.0089	-9	84.997	-11
	103.015	5	50.0117	-9	85.9983	-9
	104.015	6	51.009	-6	88.9936	-10
	107.996	2	52.0128	-3	90.0082	-9
	109.003	10	53.9954	-8	91.9928	-10
	110.01	7	55.0087	-8	95.0137	-9
	111.015	9	56.0065	-6	96.0094	-9
	112.012	8	56.9932	-8	97.0109	-9
	114.014	7	58.0093	-8	98.0063	-8
	115.014	6	59.0104	-6	99.0104	-4
	118.978	3	60.9884	-8	101.013	-8
	120.008	9	61.0054	-7	102.011	-9
	121.013	10	62.0034	-5	103.011	-9
	121.996	10	65.0077	-5	105.005	-5
	123.005	9	66.0075	-8	106.992	-15
	124.014	1	67.0037	-7	107.998	-9
	125.015	8	68.0056	-7	109.006	-6
	129.011	10	69.0109	-8	110.011	-8
	133.014	9	70.9919	-10	111.008	-9
	133.996	4	72.0057	-6	113.01	-8
	135.014	10	73.012	-8	114.01	-11
	136.003	6	74.0088	-6	117.974	-9
	137.014	11	76.0069	-4	119.004	-8
	138.012	9	78.0074	-7	120.009	-9
	139.018	21	78.9984	-4	120.991	-8
	139.999	6	81.0089	-8	122.001	-9
	141.013	8	82.0069	-6	123.009	-9
	142.999	10	83.01	-7	124.011	-10
	144.015	12	84.0042	-7	125.007	-7
	145.005	14	84.997	-9	128.007	-9
	145.994	6	85.9983	-7	132.009	-10
	147.007	11	87.012	-8	132.992	-14
	147.998	5	88.9937	-9	134.009	-9
	149.006	14	90.0082	-8	134.999	-12
	150.014	14	91.9929	-7	136.01	-8
	152.01	8	93.9904	-9	137.008	-7
	154.018	11	95.0138	-9	138.014	-8
	156.015	8	96.0094	-7	138.995	-13
	159.015	9	97.011	-8	140.009	-11
	160.017	9	98.0063	-7	141.995	-8
	161.009	11	99.0106	-8	143.011	-8
	162.008	12	101.013	-6	144.001	-8
	164.009	16	102.011	-6	144.989	-12
	164.996	8	103.011	-6	146.003	-7
	168.015	10	104.996	-9	146.994	-11
	169.009	6	104.997	-9	148.002	-8
	170.01	10	106.992	-13	149.01	-8
	171.013	5	107.998	-8	151.006	-11
	172.003	13	109.006	-4	153.014	-10
	174.011	6	110.011	-7	155.011	-10
	174.999	5	111.008	-7	158.01	-10
	176.997	5	113.01	-6	159.013	-11
	178.011	9	114.01	-9	160.005	-8
	179.014	10	117.974	-6	161.004	-7
	180.013	13	119.004	-8	163.004	-7
	181.997	10	120.009	-8	163.992	-11
	183.01	11	120.991	-6	166.005	-8
	184.995	8	122.001	-8	167.011	-11
	185.998	8	123.009	-7	168.005	-11
	187.019	12	124.011	-10	169.006	-9
	187.998	6	125.007	-8	170.008	-11
	189.98	6	128.007	-5	170.998	-6
	193.007	12	132.009	-8	173.007	-10
	196.013	10	132.992	-12	173.994	-13
	197.008	6	134.009	-8	175.992	-14
	204.008	13	134.999	-9	177.007	-8
	210.999	7	136.01	-7	178.009	-9
	223.001	13	137.008	-9	179.008	-9
	229.01	11	138.014	-5	180.992	-8
			138.995	-7	182.006	-7
			140.009	-10	183.99	-13
			141.995	-8	184.993	-13
			143.011	-7	186.014	-8
			144.001	-7	186.993	-12
			144.989	-10	188.976	-11
			146.003	-8	192.003	-9
			146.994	-13	195.009	-10
			148.002	-7	196.004	-14
			149.01	-9	203.004	-9
			151.006	-10	209.995	-11
			153.014	-7	221.997	-11
			155.011	-7	228.006	-9
			158.01	-7
			159.013	-10
			160.005	-7				Note: This data point was determined to be misreported during data collection and is being treated as an outlier and removed for clarity.
			161.004	-7				Outlier
			163.005	-7				Sitting
			163.992	-9				Time	ICP
			166.005	-7				(days)	(mmHg)
								166.005	15
			167.011	-8
			168.005	-9
			169.006	-7
			170.008	-9
			170.999	-7
			173.007	-9
			173.995	-10
			175.992	-12
			177.007	-4
			178.009	-9
			179.009	-9
			180.993	-7
			182.006	-8
			183.991	-11
			184.994	-14
			186.015	-8
			186.994	-10
			188.976	-7
			192.003	-8
			195.009	-9
			196.004	-11
			203.004	-9
			209.995	-10
			221.997	-9
			228.006	-3
