# Supplementary material for: Long-term brain pressure monitoring via a discrete microimplant; a first-in-human safety and initial efficacy trial in adults and children with hydrocephalus
Source: Nat Commun. 2026 Apr 2;17:3158. doi: 10.1038/s41467-026-70864-8 (PMC13046746; doi:10.1038/s41467-026-70864-8)
Supplement: Supplementary file 3 — Source data [file 41467_2026_70864_MOESM3_ESM.zip › 634413_3_data_set_12302331_tbbqqy.xlsx]

## Sheet: 2F SHUNT VALVE PLOT and DATA
	Figure 2F: Mean ICP timecourse during shunt valve adjustments
	See methods for details.
	Data points are Mean ICP readings from the FIH clinical trial for a single patient.
	Time	Mean ICP	Mean ICP	Mean ICP
		Set=5	Set=8	Set=6
	(Days)	(mmHg)	(mmHg)	(mmHg)
	0	-11
	0.997354	-17
	0.997405	-17
	1.00476	-11
	1.99675	-13
	3.0034	-11
	3.99443	-14
	4.00939	-12
	4.99939	-16
	5.99652	-14
	6.99813	-14
	8.99934	-13
	9.99827	-15
	11.9993	-17
	12.0077	-11
	13	-12
	13.9975	-14
	15.007	-12
	15.9976	-17
	17	-14
	17.997	-14
	19.009	-2	-2		(note, -2 in previous set only to connect plot line)
	19.9977		-2
	21.0035		-7
	22.9973		3
	24.0044		-4
	25.0026		-6
	27.0069		2
	29.9973		0
	30.9968		-3
	32.0005		0
	33.0096		-7
	34.0009		-7
	35.0023		-8
	37.0078		-4
	47.006		-2
	47.9984		-4
	49.0023		-6
	50.0021		-8
	51.001		1
	53.003		-8
	53.9957		-4
	59.0027		-3
	61.0128		-3
	62.0066		-5
	62.9946		-3
	63.9973		-2
	65.0019		-6
	66.9951		-11	-11	(note, -11 in previous set only to connect plot line)
	67.9989			-12
	70.9973			-12
	72.0004			-11
	72.9965			-13
	73.9955			-10
