# Supplementary material for: Long-term brain pressure monitoring via a discrete microimplant; a first-in-human safety and initial efficacy trial in adults and children with hydrocephalus
Source: Nat Commun. 2026 Apr 2;17:3158. doi: 10.1038/s41467-026-70864-8 (PMC13046746; doi:10.1038/s41467-026-70864-8)
Supplement: Supplementary file 3 — Source data [file 41467_2026_70864_MOESM3_ESM.zip › 634413_3_data_set_12302326_tsbqqy.xlsx]

## Sheet: 1C PLOT
	Figure 1C: Implant accuracy plot
	See methods for experimental details.
	For Implant 1607:
	Pressure Accuracy Analysis:
	Pivot Table taken from "1C Raw Data"								Calculated from PivotTable
	Row Labels	Average of P_REF (mmHg)	StdDev of P_REF (mmHg)	Count of P_REF (mmHg)	Average of P_CAL (mmHg, P_CODE PACKET MEAN)	StdDev of P_CAL (mmHg, P_CODE PACKET MEAN)	Count of P_CAL (mmHg, P_CODE PACKET MEAN)		P_CAL-760 (mmHg)	P_ERR (mmHg)	P_ERR_STDEV (mmHg)
	475	474.937	0.327025	252	474.926	0.843098	252		-285.074	-0.0112659	0.904301
	510	510.057	0.406901	252	509.931	0.720943	252		-250.069	-0.126151	0.827845
	570	569.837	0.17116	252	569.849	0.479172	252		-190.151	0.0121032	0.508824
	635	634.824	0.139572	252	634.793	0.45291	252		-125.207	-0.0307976	0.473928
	700	700.285	0.172253	252	700.391	0.44467	252		-59.609	0.106365	0.476867
	760	760.001	0.115115	756	760.078	0.401057	756		0.0783228	0.0777143	0.417251
	825	824.977	0.0907661	252	824.895	0.46512	252		64.895	-0.0818611	0.473893
	885	884.833	0.155124	252	884.791	0.596347	252		124.791	-0.0412579	0.616193
	950	950.055	0.130446	252	949.952	0.691078	252		189.952	-0.103131	0.703281
	Temperature Accuracy Analysis:
	Pivot Table taken from "1C Raw Data"								Calculated from PivotTable
	Row Labels	Average of T_REF (C)	StdDev of T_REF (C)	Count of T_REF (C)	Average of T_CAL (°C)	StdDev of T_CAL (°C)	Count of T_CAL (°C)		T_ERR (°C)	T_ERR_STDEV (°C)
	35	35.1233	0.477934	462	35.2044	0.425961	462		0.0811082	0.640206
	37	37.0328	0.46107	462	37.0119	0.410115	462		-0.0208831	0.617073
	39	39.0273	0.442843	462	38.9548	0.396462	462		-0.0724069	0.594384
	41	40.8706	0.495711	462	40.8099	0.449053	462		-0.060671	0.668863
	43	42.979	0.424899	462	42.9307	0.398516	462		-0.0483377	0.582542
	45	44.3122	0.327899	462	44.438	0.340658	462		0.125846	0.472828

## Sheet: 1C DATA
	Data from 17/04/25 to 19/04/25: Implant 1607
			Coefficients for P_CAL:
			IMPLANT_ID	COEFF_C	COEFF_P1	COEFF_P2	COEFF_P3	COEFF_T1	COEFF_T2
			1607	97349.7	0.0771343	-1.61046e-08	2.20108e-15	-1.38341	7.14711e-06
			Coefficients for T_CAL:
			IMPLANT_ID	COEFF_C	COEFF_T1	COEFF_T2
			1607	-7.2684e-15	-0.000439702	5.52834e-09
	To calculate the calibrated Implant pressure (P_CAL) from the digital codes (P_CODE and T_CODE) from the implant, use the following algorithm:
									Example:
			P_CAL = (COEFF_P3 * P_CODE^3) + (COEFF_P2 * P_CODE^2) + (COEFF_P1 * P_CODE) + (COEFF_T2 * T_CODE^2) + (COEFF_T1 * T_CODE) + COEFF_C						P_CODE	T_CODE	P_CAL (Pa):	Pa to mmHg:	P_CAL (mmHg):
			P_CAL = (COEFF_T2 * T_CODE^2) + (COEFF_T1 * T_CODE) + COEFF_C						928289	136722	101293	0.00750062	759.757
									T_CODE	T_CAL (°C):
	Raw Data:								136722	43.2238
	Used for Plot:				(Note: LabVIEW timestamps use Epoch 01/01/1904 00:00:00.00 UTC, so this number represents the seconds since then.)									Packets: (Used to calculate P_CODE_PACKET_MEAN AND P_CODE_PACKET_stdev, 1 packet has 12 P_CODE values read at ~50Hz)
	T_STEP	P_STEP	LabVIEW TIMESTAMP	IMPLANT_ID	P_REF (mmHg)	T_REF (C)	P_CODE_PACKET_MEAN (N=12/PACKET)	P_CODE_PACKET_STDEV (N=12/PACKET)	T_CODE (1/PACKET)	P_CAL (mmHg, P_CODE PACKET MEAN)	P_CAL_STDEV (mmHg)	T_CAL (°C)		LabVIEW TIMESTAMP	P_CODE	Example:
	45	760	3.8277e+09	1607	760.08	43.34	928289	1950.93	136722	759.757	0.774	43.224		3.8277e+09	928815	Packet 1 (first 12 data)
	45	760	3.8277e+09	1607	760.08	43.34	928251	2704.82	136791	760.037	1.074	43.298		3.8277e+09	931946
	45	760	3.8277e+09	1607	760.08	43.34	929390	1965.43	136758	760.348	0.78	43.262		3.8277e+09	929428	MEAN:
	45	760	3.8277e+09	1607	760.08	43.34	927357	1674.24	136786	759.661	0.665	43.292		3.8277e+09	926165	928289
	45	760	3.8277e+09	1607	760.08	43.34	927854	1623.5	136813	759.974	0.645	43.321		3.8277e+09	928773
	45	760	3.8277e+09	1607	760.08	43.34	927407	1701	136817	759.814	0.675	43.326		3.8277e+09	929625	Standard deviation (STDEV):
	45	760	3.8277e+09	1607	760.08	43.34	928247	1574.44	136841	760.251	0.625	43.351		3.8277e+09	925386	1950.93
	45	760	3.8277e+09	1607	760.08	43.34	927977	2123.51	136983	760.754	0.843	43.504		3.8277e+09	925984
	45	760	3.8277e+09	1607	760.08	43.34	926901	3549.91	136914	760.029	1.41	43.43		3.8277e+09	928474
	45	760	3.8277e+09	1607	760.08	43.34	927749	2031.49	136947	760.509	0.806	43.465		3.8277e+09	926723
	45	760	3.8277e+09	1607	760.08	43.34	926335	2065.64	136933	759.887	0.821	43.45		3.8277e+09	930285
	45	760	3.8277e+09	1607	760.08	43.34	926599	2635.89	136958	760.099	1.047	43.477		3.8277e+09	927867
	45	760	3.8277e+09	1607	760.08	43.34	926250	2229.34	136994	760.116	0.886	43.516		3.8277e+09	925857
	45	760	3.8277e+09	1607	760.08	43.34	925452	1438.6	137003	759.838	0.572	43.525		3.8277e+09	930238
	45	760	3.8277e+09	1607	760.08	43.34	925340	1819.37	137005	759.802	0.723	43.528		3.8277e+09	924019
	45	760	3.8277e+09	1607	760.08	43.34	926706	2316.74	137002	760.331	0.92	43.524		3.8277e+09	930183
	45	760	3.8277e+09	1607	760.08	43.34	926292	2186.5	136993	760.128	0.868	43.515		3.8277e+09	927595
	45	760	3.8277e+09	1607	760.08	43.34	926276	1440.47	137026	760.264	0.572	43.55		3.8277e+09	930494
	45	760	3.8277e+09	1607	760.08	43.34	925254	2159.57	137016	759.815	0.858	43.539		3.8277e+09	924370
	45	760	3.8277e+09	1607	760.08	43.34	925234	2432.99	137031	759.872	0.967	43.556		3.8277e+09	930995
	45	760	3.8277e+09	1607	760.08	43.34	924465	2936.98	137093	759.833	1.168	43.622		3.8277e+09	932425
	45	760	3.8277e+09	1607	760.08	43.34	925473	2090.48	137014	759.893	0.831	43.537		3.8277e+09	926488
	45	760	3.8277e+09	1607	760.08	43.34	925565	2581.16	137040	760.042	1.026	43.565		3.8277e+09	927646
	45	760	3.8277e+09	1607	760.08	43.34	924883	1820.11	137038	759.762	0.723	43.563		3.8277e+09	928704
	45	760	3.8277e+09	1607	760.08	43.34	925434	1915.13	137057	760.063	0.761	43.583		3.8277e+09	928288
	45	760	3.8277e+09	1607	760.08	43.34	925538	2164.08	137053	760.087	0.86	43.579		3.8277e+09	925617
	45	760	3.8277e+09	1607	760.07	43.34	925737	2304.71	137044	760.127	0.916	43.57		3.8277e+09	930658
	45	760	3.8277e+09	1607	760.07	43.34	925478	1736.4	137070	760.137	0.69	43.597		3.8277e+09	927521
	45	760	3.8277e+09	1607	760.07	43.34	926970	2060.77	137076	760.756	0.819	43.604		3.8277e+09	931755
	45	760	3.8277e+09	1607	760.07	43.34	925197	2558.03	137117	760.228	1.016	43.648		3.8277e+09	927925
	45	760	3.8277e+09	1607	760.08	43.34	925167	2534.55	137044	759.901	1.007	43.57		3.8277e+09	929791
	45	760	3.8277e+09	1607	760.08	43.34	925783	2265.77	137147	760.591	0.9	43.68		3.8277e+09	927532
	45	760	3.8277e+09	1607	760.07	43.34	925160	2260.32	137065	759.989	0.898	43.592		3.8277e+09	930368
	45	760	3.8277e+09	1607	760.08	43.34	925303	2148.99	137100	760.197	0.854	43.63		3.8277e+09	931630
	45	760	3.8277e+09	1607	760.07	43.34	924708	1798.78	137109	760	0.715	43.639		3.8277e+09	931368
	45	760	3.8277e+09	1607	760.07	43.34	925118	2131.37	137117	760.197	0.847	43.648		3.8277e+09	930228
	45	760	3.8277e+09	1607	760.08	43.34	925869	1990.66	137166	760.707	0.791	43.701		3.8277e+09	928240
	45	760	3.8277e+09	1607	760.08	43.36	925000	1911.31	137144	760.267	0.759	43.677		3.8277e+09	926971
	45	760	3.8277e+09	1607	760.08	43.36	925188	1817.5	137090	760.108	0.722	43.619		3.8277e+09	930417
	45	760	3.8277e+09	1607	760.08	43.36	925596	2541.7	137110	760.357	1.01	43.641		3.8277e+09	925619
	45	760	3.8277e+09	1607	760.08	43.36	924868	1975.38	137098	760.015	0.785	43.628		3.8277e+09	925982
	45	760	3.8277e+09	1607	760.08	43.36	925237	1526.54	137094	760.145	0.607	43.623		3.8277e+09	929272
	45	825	3.8277e+09	1607	824.92	44.14	1.08825e+06	1728.63	137423	824.438	0.647	43.978		3.8277e+09	924339
	45	825	3.8277e+09	1607	824.93	44.14	1.08801e+06	1883.66	137427	824.365	0.705	43.982		3.8277e+09	928851
	45	825	3.8277e+09	1607	824.93	44.14	1.08785e+06	2134.01	137383	824.116	0.799	43.935		3.8277e+09	927618
	45	825	3.8277e+09	1607	824.93	44.14	1.08743e+06	1811.71	137412	824.084	0.678	43.966		3.8277e+09	926956
	45	825	3.8277e+09	1607	824.92	44.14	1.08691e+06	2325.88	137484	824.202	0.871	44.044		3.8277e+09	927282
	45	825	3.8277e+09	1607	824.93	44.14	1.08625e+06	2206.44	137520	824.112	0.827	44.083		3.8277e+09	926734
	45	825	3.8277e+09	1607	824.92	44.14	1.08597e+06	2483.85	137520	824.007	0.931	44.083		3.8277e+09	925527
	45	825	3.8277e+09	1607	824.93	44.14	1.08603e+06	2731.83	137549	824.155	1.023	44.114		3.8277e+09	930151
	45	825	3.8277e+09	1607	824.93	44.14	1.08621e+06	2573.57	137607	824.476	0.965	44.177		3.8277e+09	928454
	45	825	3.8277e+09	1607	824.93	44.14	1.08505e+06	1852.1	137580	823.925	0.694	44.148		3.8277e+09	926854
	45	825	3.8277e+09	1607	824.93	44.14	1.08531e+06	2162.99	137637	824.272	0.81	44.209		3.8277e+09	926748
	45	825	3.8277e+09	1607	824.93	44.14	1.0865e+06	2414.18	137656	824.802	0.904	44.23		3.8277e+09	929465
	45	825	3.8277e+09	1607	824.93	44.14	1.08575e+06	3272.8	137703	824.726	1.226	44.281		3.8277e+09	927009
	45	825	3.8277e+09	1607	824.93	44.14	1.08561e+06	2458.45	137641	824.402	0.921	44.214		3.8277e+09	929425
	45	825	3.8277e+09	1607	824.93	44.14	1.08505e+06	1744.28	137650	824.231	0.654	44.223		3.8277e+09	925110
	45	825	3.8277e+09	1607	824.93	44.14	1.08532e+06	1537.13	137694	824.526	0.576	44.271		3.8277e+09	927878
	45	825	3.8277e+09	1607	824.93	44.14	1.08479e+06	2341.89	137690	824.31	0.878	44.267		3.8277e+09	928274
	45	825	3.8277e+09	1607	824.93	44.14	1.08554e+06	1753.08	137690	824.591	0.657	44.267		3.8277e+09	929349
	45	825	3.8277e+09	1607	824.93	44.14	1.08464e+06	1393.43	137717	824.37	0.522	44.296		3.8277e+09	925982
	45	825	3.8277e+09	1607	824.93	44.14	1086418	1365.21	137729	825.09	0.511	44.309		3.8277e+09	928071
	45	825	3.8277e+09	1607	824.93	44.14	1.08562e+06	2542.14	137707	824.696	0.952	44.285		3.8277e+09	926663
	45	825	3.8277e+09	1607	824.93	44.14	1.08447e+06	1595.61	137733	824.379	0.598	44.313		3.8277e+09	926840
	45	825	3.8277e+09	1607	824.93	44.14	1.08476e+06	1969.16	137709	824.381	0.738	44.287		3.8277e+09	927370
	45	825	3.8277e+09	1607	824.93	44.14	1.08536e+06	2785.41	137729	824.692	1.044	44.309		3.8277e+09	927840
	45	825	3.8277e+09	1607	824.93	44.12	1.08505e+06	2148.8	137764	824.731	0.806	44.347		3.8277e+09	929772
	45	825	3.8277e+09	1607	824.94	44.12	1.08479e+06	2432.58	137749	824.569	0.912	44.331		3.8277e+09	924771
	45	825	3.8277e+09	1607	824.94	44.12	1.08476e+06	1792.1	137709	824.383	0.672	44.287		3.8277e+09	927391
	45	825	3.8277e+09	1607	824.93	44.12	1084247	2830.67	137766	824.439	1.061	44.349		3.8277e+09	925421
	45	825	3.8277e+09	1607	824.93	44.12	1.08455e+06	1807.92	137723	824.365	0.678	44.302		3.8277e+09	930798
	45	825	3.8277e+09	1607	824.93	44.12	1.08473e+06	2577.72	137694	824.305	0.966	44.271		3.8277e+09	927961
	45	825	3.8277e+09	1607	824.93	44.12	1.08393e+06	2763.68	137737	824.192	1.036	44.318		3.8277e+09	927382
	45	825	3.8277e+09	1607	824.93	44.12	1.08472e+06	2089.17	137775	824.658	0.783	44.359		3.8277e+09	928035
	45	825	3.8277e+09	1607	824.93	44.12	1.08484e+06	3170.16	137775	824.7	1.188	44.359		3.8277e+09	929194
	45	825	3.8277e+09	1607	824.93	44.12	1.08428e+06	2321.63	137737	824.326	0.87	44.318		3.8277e+09	925170
	45	825	3.8277e+09	1607	824.93	44.12	1.08392e+06	2234.78	137781	824.382	0.838	44.365		3.8277e+09	927728
	45	825	3.8277e+09	1607	824.93	44.12	1083190	1933.33	137750	823.973	0.725	44.332		3.8277e+09	927701
	45	825	3.8277e+09	1607	824.93	44.14	1.08424e+06	2170.96	137703	824.16	0.814	44.281		3.8277e+09	927576
	45	825	3.8277e+09	1607	824.93	44.14	1.08476e+06	1799.74	137775	824.67	0.675	44.359		3.8277e+09	927883
	45	825	3.8277e+09	1607	824.93	44.14	1.08501e+06	1654.97	137778	824.779	0.62	44.362		3.8277e+09	930137
	45	825	3.8277e+09	1607	824.93	44.14	1.08364e+06	2219.09	137756	824.168	0.832	44.338		3.8277e+09	927258
	45	825	3.8277e+09	1607	824.93	44.14	1.08474e+06	2507.45	137750	824.553	0.94	44.332		3.8277e+09	931040
	45	825	3.8277e+09	1607	824.92	44.14	1.0847e+06	1906.6	137816	824.829	0.715	44.403		3.8277e+09	929862
	45	950	3.8277e+09	1607	949.92	44.28	1.43876e+06	1654.08	137466	948.313	0.552	44.024		3.8277e+09	927735
	45	950	3.8277e+09	1607	949.92	44.28	1.43926e+06	2167.22	137520	948.715	0.723	44.083		3.8277e+09	926443
	45	950	3.8277e+09	1607	949.92	44.28	1.43906e+06	1793.73	137556	948.807	0.598	44.122		3.8277e+09	928050
	45	950	3.8277e+09	1607	949.92	44.28	1.43889e+06	2635.27	137568	948.802	0.879	44.135		3.8277e+09	928695
	45	950	3.8277e+09	1607	949.92	44.28	1.43914e+06	1362.79	137601	949.03	0.454	44.17		3.8277e+09	929258
	45	950	3.8277e+09	1607	949.93	44.28	1.4381e+06	1805.63	137648	948.891	0.602	44.221		3.8277e+09	926132
	45	950	3.8277e+09	1607	949.92	44.28	1.43792e+06	1945.27	137667	948.912	0.649	44.242		3.8277e+09	932246
	45	950	3.8277e+09	1607	949.92	44.28	1.43689e+06	2740.86	137694	948.689	0.915	44.271		3.8277e+09	929827
	45	950	3.8277e+09	1607	949.92	44.28	1.43701e+06	2348.21	137724	948.86	0.783	44.303		3.8277e+09	924042
	45	950	3.8277e+09	1607	949.92	44.28	1.43836e+06	2224.63	137744	949.397	0.742	44.325		3.8277e+09	926070
	45	950	3.8277e+09	1607	949.92	44.28	1.43703e+06	2501.41	137735	948.914	0.835	44.315		3.8277e+09	928453
	45	950	3.8277e+09	1607	949.93	44.28	1.43778e+06	1890.29	137811	949.5	0.631	44.398		3.8277e+09	928771
	45	950	3.8277e+09	1607	949.92	44.28	1.43648e+06	2352.36	137725	948.688	0.785	44.305		3.8277e+09	930137
	45	950	3.8277e+09	1607	949.92	44.28	1.43613e+06	1887.12	137767	948.753	0.63	44.35		3.8277e+09	923724
	45	950	3.8277e+09	1607	949.92	44.28	1.43605e+06	1647.32	137824	948.977	0.55	44.412		3.8277e+09	922932
	45	950	3.8277e+09	1607	949.92	44.28	1.43618e+06	2158.81	137819	948.999	0.721	44.406		3.8277e+09	931120
	45	950	3.8277e+09	1607	949.92	44.28	1.43619e+06	1742.11	137861	949.187	0.581	44.452		3.8277e+09	922230
	45	950	3.8277e+09	1607	949.93	44.28	1436709	2229.08	137788	949.04	0.744	44.373		3.8277e+09	929033
	45	950	3.8277e+09	1607	949.92	44.28	1.43644e+06	2541.14	137820	949.09	0.848	44.407		3.8277e+09	926976
	45	950	3.8277e+09	1607	949.93	44.28	1.43689e+06	1765.54	137829	949.281	0.589	44.417		3.8277e+09	924751
	45	950	3.8277e+09	1607	949.93	44.28	1.43575e+06	1836.95	137877	949.113	0.613	44.469		3.8277e+09	932116
	45	950	3.8277e+09	1607	949.93	44.28	1.43573e+06	2655.09	137893	949.175	0.886	44.487		3.8277e+09	929181
	45	950	3.8277e+09	1607	949.92	44.28	1.43678e+06	2294.93	137882	949.477	0.766	44.475		3.8277e+09	928133
	45	950	3.8277e+09	1607	949.92	44.28	1.43612e+06	2151.71	137865	949.184	0.718	44.456		3.8277e+09	922474
	45	950	3.8277e+09	1607	949.93	44.28	1.43564e+06	2759.34	137833	948.882	0.921	44.422		3.8277e+09	925648
	45	950	3.8277e+09	1607	949.93	44.28	1.4365e+06	1937.99	137863	949.301	0.647	44.454		3.8277e+09	925384
	45	950	3.8277e+09	1607	949.93	44.28	1.43555e+06	2237.49	137869	949.009	0.747	44.461		3.8277e+09	927877
	45	950	3.8277e+09	1607	949.93	44.28	1.43522e+06	2428.09	137913	949.094	0.811	44.508		3.8277e+09	928556
	45	950	3.8277e+09	1607	949.93	44.28	1.43493e+06	2222.35	137893	948.908	0.742	44.487		3.8277e+09	930865
	45	950	3.8277e+09	1607	949.92	44.28	1.43524e+06	2727.27	137921	949.134	0.91	44.517		3.8277e+09	929116
	45	950	3.8277e+09	1607	949.93	44.28	1.43537e+06	1624.02	137921	949.18	0.542	44.517		3.8277e+09	928197
	45	950	3.8277e+09	1607	949.93	44.28	1.43605e+06	2240.81	137939	949.485	0.748	44.537		3.8277e+09	931460
	45	950	3.8277e+09	1607	949.92	44.28	1.43576e+06	2777.55	137882	949.136	0.927	44.475		3.8277e+09	926181
	45	950	3.8277e+09	1607	949.93	44.28	1.43665e+06	2018.46	137900	949.512	0.674	44.494		3.8277e+09	926814
	45	950	3.8277e+09	1607	949.93	44.28	1.4354e+06	1670.84	137878	949	0.558	44.47		3.8277e+09	925341
	45	950	3.8277e+09	1607	949.93	44.28	1.4355e+06	1598.07	137954	949.367	0.533	44.553		3.8277e+09	927550
	45	950	3.8277e+09	1607	949.93	44.29	1.43462e+06	1632.26	137889	948.788	0.545	44.482		3.8277e+09	926808
	45	950	3.8277e+09	1607	949.93	44.29	1.43486e+06	1683.48	137917	948.992	0.562	44.513		3.8277e+09	925036
	45	950	3.8277e+09	1607	949.93	44.29	1.43421e+06	1802.58	137897	948.687	0.602	44.491		3.8277e+09	929835
	45	950	3.8277e+09	1607	949.93	44.29	1434787	2102.76	137890	948.847	0.702	44.483		3.8277e+09	922719
	45	950	3.8277e+09	1607	949.93	44.29	1.4341e+06	1878.56	137880	948.574	0.628	44.473		3.8277e+09	928878
	45	950	3.8277e+09	1607	949.93	44.29	1.43486e+06	1581.37	137929	949.044	0.528	44.526		3.8277e+09	926500
	45	885	3.82771e+09	1607	884.72	44.34	1.25014e+06	2510.84	137485	883.619	0.889	44.045		3.8277e+09	928325
	45	885	3.82771e+09	1607	884.72	44.34	1.24838e+06	2023.78	137529	883.19	0.717	44.092		3.8277e+09	924654
	45	885	3.82771e+09	1607	884.72	44.34	1.24862e+06	1769.31	137603	883.599	0.626	44.172		3.8277e+09	924228
	45	885	3.82771e+09	1607	884.72	44.33	1.2492e+06	1777.97	137625	883.901	0.629	44.196		3.8277e+09	927143
	45	885	3.82771e+09	1607	884.72	44.33	1.24851e+06	1654.81	137640	883.721	0.586	44.212		3.8277e+09	926660
	45	885	3.82771e+09	1607	884.72	44.33	1.24813e+06	2109.2	137695	883.827	0.747	44.272		3.8277e+09	925230
	45	885	3.82771e+09	1607	884.72	44.33	1.24836e+06	1751.72	137676	883.826	0.62	44.251		3.8277e+09	927915
	45	885	3.82771e+09	1607	884.72	44.33	1.24707e+06	2183.4	137674	883.36	0.773	44.249		3.8277e+09	931404
	45	885	3.82771e+09	1607	884.73	44.33	1.2488e+06	2370.15	137736	884.245	0.84	44.316		3.8277e+09	923860
	45	885	3.82771e+09	1607	884.73	44.33	1.24914e+06	2335.46	137755	884.448	0.827	44.337		3.8277e+09	922818
	45	885	3.82771e+09	1607	884.73	44.33	1.24845e+06	2487.61	137793	884.371	0.881	44.378		3.8277e+09	928036
	45	885	3.82771e+09	1607	884.72	44.33	1.24743e+06	1487.14	137785	883.976	0.527	44.37		3.8277e+09	927782
	45	885	3.82771e+09	1607	884.73	44.33	1.24749e+06	1968.43	137795	884.041	0.697	44.38		3.8277e+09	929034
	45	885	3.82771e+09	1607	884.72	44.33	1.24702e+06	1601.22	137778	883.799	0.568	44.362		3.8277e+09	924144
	45	885	3.82771e+09	1607	884.72	44.33	1.24813e+06	1337.71	137802	884.298	0.474	44.388		3.8277e+09	926215
	45	885	3.82771e+09	1607	884.72	44.34	1.24681e+06	1700.26	137839	883.994	0.602	44.428		3.8277e+09	927587
	45	885	3.82771e+09	1607	884.72	44.34	1247837	1899.08	137864	884.467	0.673	44.455		3.8277e+09	923036
	45	885	3.82771e+09	1607	884.72	44.34	1245315	1748.03	137889	883.683	0.62	44.482		3.8277e+09	927354
	45	885	3.82771e+09	1607	884.72	44.34	1.24687e+06	1604.9	137852	884.07	0.569	44.442		3.8277e+09	927735
	45	885	3.82771e+09	1607	884.72	44.34	1.2473e+06	2506.31	137916	884.505	0.888	44.512		3.8277e+09	926164
	45	885	3.82771e+09	1607	884.72	44.34	1.24763e+06	1728.98	137852	884.34	0.613	44.442		3.8277e+09	926488
	45	885	3.82771e+09	1607	884.72	44.34	1.24695e+06	1832.91	137881	884.229	0.649	44.474		3.8277e+09	927017
	45	885	3.82771e+09	1607	884.72	44.34	1.24704e+06	1906.38	137828	884.026	0.675	44.416		3.8277e+09	922761
	45	885	3.82771e+09	1607	884.72	44.34	1.24713e+06	2722.3	137852	884.165	0.964	44.442		3.8277e+09	922814
	45	885	3.82771e+09	1607	884.72	44.34	1.2477e+06	1864.74	137894	884.549	0.66	44.488		3.8277e+09	929851
	45	885	3.82771e+09	1607	884.72	44.34	1.24635e+06	3049.32	137905	884.12	1.081	44.5		3.8277e+09	925942
	45	885	3.82771e+09	1607	884.71	44.34	1246059	1717.25	137848	883.767	0.609	44.438		3.8277e+09	928752
	45	885	3.82771e+09	1607	884.71	44.34	1.24458e+06	2168.07	137858	883.286	0.769	44.449		3.8277e+09	927621
	45	885	3.82771e+09	1607	884.71	44.34	1.24632e+06	2384.77	137891	884.048	0.845	44.484		3.8277e+09	923676
	45	885	3.82771e+09	1607	884.71	44.34	1247206	2530.53	137933	884.547	0.896	44.53		3.8277e+09	926175
	45	885	3.82771e+09	1607	884.71	44.34	1246673	1487.2	137926	884.328	0.527	44.522		3.8277e+09	925178
	45	885	3.82771e+09	1607	884.71	44.34	1.24732e+06	1716.18	137949	884.658	0.608	44.547		3.8277e+09	927402
	45	885	3.82771e+09	1607	884.71	44.34	1.24603e+06	1504.13	137959	884.247	0.533	44.558		3.8277e+09	924316
	45	885	3.82771e+09	1607	884.71	44.34	1.2465e+06	1574.11	137955	884.394	0.558	44.554		3.8277e+09	924059
	45	885	3.82771e+09	1607	884.72	44.34	1.24589e+06	1975.12	137948	884.147	0.7	44.546		3.8277e+09	923158
	45	885	3.82771e+09	1607	884.72	44.34	1.24491e+06	2033.54	137951	883.814	0.721	44.55		3.8277e+09	926029
	45	885	3.82771e+09	1607	884.71	44.34	1245779	1267.72	137965	884.183	0.449	44.565		3.8277e+09	927017
	45	885	3.82771e+09	1607	884.72	44.34	1.24666e+06	2314.62	137971	884.523	0.82	44.571		3.8277e+09	924780
	45	885	3.82771e+09	1607	884.72	44.34	1.24645e+06	1487.79	137950	884.357	0.527	44.548		3.8277e+09	924264
	45	885	3.82771e+09	1607	884.72	44.34	1.24574e+06	1999.13	137915	883.95	0.709	44.511		3.8277e+09	927232
	45	885	3.82771e+09	1607	884.72	44.34	1.24668e+06	1486.31	137968	884.517	0.527	44.568		3.8277e+09	924998
	45	885	3.82771e+09	1607	884.72	44.34	1.24579e+06	2268.1	137940	884.075	0.804	44.538		3.8277e+09	926993
	45	760	3.82771e+09	1607	760.13	44.39	917448	2108.54	137557	759.057	0.841	44.123		3.8277e+09	925851
	45	760	3.82771e+09	1607	760.13	44.39	918779	2562.36	137630	759.907	1.021	44.202		3.8277e+09	925528
	45	760	3.82771e+09	1607	760.13	44.39	918044	1006.29	137651	759.707	0.401	44.224		3.8277e+09	925413
	45	760	3.82771e+09	1607	760.13	44.39	917129	1995.47	137694	759.53	0.796	44.271		3.8277e+09	926899
	45	760	3.82771e+09	1607	760.13	44.39	918910	1616.05	137669	760.13	0.644	44.244		3.8277e+09	925527
	45	760	3.82771e+09	1607	760.13	44.39	918686	2181.87	137731	760.313	0.869	44.311		3.8277e+09	927513
	45	760	3.82771e+09	1607	760.13	44.39	916657	2386.78	137717	759.443	0.951	44.296		3.8277e+09	921776
	45	760	3.82771e+09	1607	760.13	44.39	918589	1890.99	137770	760.446	0.753	44.353		3.8277e+09	925275
	45	760	3.82771e+09	1607	760.13	44.39	915830	1512.61	137817	759.553	0.603	44.404		3.8277e+09	923232
	45	760	3.82771e+09	1607	760.13	44.39	918126	1535.83	137837	760.556	0.612	44.426		3.8277e+09	922937
	45	760	3.82771e+09	1607	760.13	44.39	916453	2169.71	137850	759.946	0.865	44.44		3.8277e+09	927212
	45	760	3.82771e+09	1607	760.13	44.39	915772	1929.22	137855	759.697	0.77	44.445		3.8277e+09	926919
	45	760	3.82771e+09	1607	760.13	44.39	916735	2683.7	137872	760.155	1.07	44.464		3.8277e+09	924670
	45	760	3.82771e+09	1607	760.13	44.39	916331	1969.24	137859	759.937	0.785	44.45		3.8277e+09	924215
	45	760	3.82771e+09	1607	760.13	44.39	916494	1967.66	137922	760.28	0.785	44.518		3.8277e+09	927955
	45	760	3.82771e+09	1607	760.13	44.39	916289	1526.98	137886	760.039	0.609	44.479		3.8277e+09	930575
	45	760	3.82771e+09	1607	760.13	44.39	916532	1976.77	137864	760.039	0.788	44.455		3.8277e+09	923245
	45	760	3.82771e+09	1607	760.13	44.39	916728	2013.53	137930	760.408	0.803	44.527		3.8277e+09	928256
	45	760	3.82771e+09	1607	760.13	44.39	918058	1715.44	137915	760.873	0.684	44.511		3.8277e+09	927129
	45	760	3.82771e+09	1607	760.13	44.39	916803	2115.44	137921	760.399	0.843	44.517		3.8277e+09	928867
	45	760	3.82771e+09	1607	760.13	44.39	916400	1734.9	137925	760.256	0.692	44.521		3.8277e+09	928008
	45	760	3.82771e+09	1607	760.13	44.39	916843	2275.38	137952	760.551	0.907	44.551		3.8277e+09	924412
	45	760	3.82771e+09	1607	760.13	44.39	916493	2265.71	137964	760.465	0.904	44.564		3.8277e+09	924850
	45	760	3.82771e+09	1607	760.13	44.39	915548	3336.16	137930	759.937	1.331	44.527		3.8277e+09	928296
	45	760	3.82771e+09	1607	760.13	44.39	915142	2740.57	137918	759.723	1.094	44.514		3.8277e+09	926976
	45	760	3.82771e+09	1607	760.13	44.39	915666	2163.02	137988	760.241	0.863	44.59		3.8277e+09	926186
	45	760	3.82771e+09	1607	760.13	44.39	916160	2220.48	138007	760.522	0.885	44.61		3.8277e+09	924899
	45	760	3.82771e+09	1607	760.13	44.39	917762	2400.47	137941	760.869	0.957	44.539		3.8277e+09	929183
	45	760	3.82771e+09	1607	760.13	44.39	915602	1808.6	137917	759.902	0.721	44.513		3.8277e+09	924621
	45	760	3.82771e+09	1607	760.13	44.39	915264	2174.11	137957	759.944	0.867	44.556		3.8277e+09	926796
	45	760	3.82771e+09	1607	760.12	44.39	915472	2004.67	137929	759.903	0.8	44.526		3.8277e+09	923955
	45	760	3.82771e+09	1607	760.13	44.39	915449	3271.41	137922	759.863	1.305	44.518		3.8277e+09	926326
	45	760	3.82771e+09	1607	760.13	44.39	915696	2004.9	138003	760.319	0.8	44.606		3.8277e+09	928219
	45	760	3.82771e+09	1607	760.13	44.39	915926	1853.14	137985	760.332	0.739	44.586		3.8277e+09	930545
	45	760	3.82771e+09	1607	760.12	44.39	914605	2161.03	137965	759.716	0.862	44.565		3.8277e+09	923737
	45	760	3.82771e+09	1607	760.13	44.39	914291	2125.43	137926	759.419	0.848	44.522		3.8277e+09	924062
	45	760	3.82771e+09	1607	760.13	44.39	915110	1786.99	137942	759.816	0.713	44.54		3.8277e+09	927577
	45	760	3.82771e+09	1607	760.13	44.39	916371	1946.13	137931	760.271	0.776	44.528		3.8277e+09	929084
	45	760	3.82771e+09	1607	760.13	44.39	915742	1565.6	138011	760.373	0.624	44.615		3.8277e+09	927408
	45	760	3.82771e+09	1607	760.12	44.39	914820	2246.37	137983	759.882	0.896	44.584		3.8277e+09	924630
	45	760	3.82771e+09	1607	760.12	44.39	914367	2009.19	137942	759.52	0.802	44.54		3.8277e+09	927261
	45	760	3.82771e+09	1607	760.12	44.39	915036	1599.46	137944	759.796	0.638	44.542		3.8277e+09	926758
	45	700	3.82771e+09	1607	700.38	44.45	771706	2009.03	137617	699.576	0.847	44.188		3.8277e+09	925840
	45	700	3.82771e+09	1607	700.38	44.45	772945	1697.47	137644	700.216	0.715	44.217		3.8277e+09	925255
	45	700	3.82771e+09	1607	700.38	44.45	771308	1985.27	137722	699.868	0.837	44.301		3.8277e+09	926936
	45	700	3.82771e+09	1607	700.38	44.45	769995	2149.14	137751	699.442	0.907	44.333		3.8277e+09	924730
	45	700	3.82771e+09	1607	700.38	44.45	771854	2071.87	137751	700.226	0.874	44.333		3.8277e+09	925310
	45	700	3.82771e+09	1607	700.38	44.45	771318	1351.14	137816	700.286	0.57	44.403		3.8277e+09	924526
	45	700	3.82771e+09	1607	700.38	44.45	772088	2242.47	137796	700.522	0.945	44.381		3.8277e+09	924517
	45	700	3.82771e+09	1607	700.38	44.45	771746	2590.46	137841	700.576	1.091	44.43		3.8277e+09	928360
	45	700	3.82771e+09	1607	700.38	44.45	770786	1504.13	137867	700.286	0.634	44.458		3.8277e+09	923257
	45	700	3.82771e+09	1607	700.38	44.45	769731	3085.35	137837	699.708	1.302	44.426		3.8277e+09	924161
	45	700	3.82771e+09	1607	700.38	44.45	771147	2228.97	137856	700.389	0.94	44.446		3.8277e+09	930129
	45	700	3.82771e+09	1607	700.38	44.44	770045	1612.74	137904	700.136	0.68	44.499		3.8277e+09	924328
	45	700	3.82771e+09	1607	700.38	44.44	770485	1634.64	137961	700.573	0.69	44.56		3.8277e+09	924416
	45	700	3.82771e+09	1607	700.38	44.44	770539	1472.13	137958	700.583	0.621	44.557		3.8277e+09	925179
	45	700	3.82771e+09	1607	700.38	44.44	769790	1236.96	137945	700.21	0.522	44.543		3.8277e+09	924955
	45	700	3.82771e+09	1607	700.38	44.44	769429	2494.93	137966	700.149	1.053	44.566		3.8277e+09	925290
	45	700	3.82771e+09	1607	700.38	44.44	769821	1885.62	137906	700.05	0.795	44.501		3.8277e+09	926273
	45	700	3.82771e+09	1607	700.38	44.44	770377	2075.09	137982	700.62	0.876	44.583		3.8277e+09	922177
	45	700	3.82771e+09	1607	700.37	44.44	769542	1461.91	137980	700.26	0.617	44.581		3.8277e+09	924891
	45	700	3.82771e+09	1607	700.37	44.44	769943	2756.5	137976	700.41	1.163	44.577		3.8277e+09	924223
	45	700	3.82771e+09	1607	700.37	44.44	770268	2204.02	138029	700.782	0.93	44.634		3.8277e+09	926817
	45	700	3.82771e+09	1607	700.37	44.44	770609	2199.44	137992	700.762	0.928	44.594		3.8277e+09	922659
	45	700	3.82771e+09	1607	700.37	44.44	770928	1901.83	138003	700.946	0.802	44.606		3.8277e+09	930184
	45	700	3.82771e+09	1607	700.37	44.43	769807	2313.81	138008	700.495	0.976	44.611		3.8277e+09	925027
	45	700	3.82771e+09	1607	700.37	44.43	770856	2020.62	138017	700.977	0.852	44.621		3.8277e+09	924091
	45	700	3.82771e+09	1607	700.37	44.43	769697	2014.58	138074	700.74	0.85	44.683		3.8277e+09	922984
	45	700	3.82771e+09	1607	700.37	44.43	770642	2302.42	137992	700.776	0.971	44.594		3.8277e+09	922981
	45	700	3.82771e+09	1607	700.37	44.43	769286	1998.84	138047	700.447	0.844	44.654		3.8277e+09	928528
	45	700	3.82771e+09	1607	700.38	44.43	769346	2673.19	138015	700.331	1.128	44.619		3.8277e+09	927212
	45	700	3.82771e+09	1607	700.38	44.43	769984	2743.18	138074	700.861	1.157	44.683		3.8277e+09	923213
	45	700	3.82771e+09	1607	700.39	44.43	768927	1831.18	138052	700.318	0.773	44.659		3.8277e+09	926833
	45	700	3.82771e+09	1607	700.39	44.43	768573	1581.98	138101	700.386	0.668	44.713		3.8277e+09	924862
	45	700	3.82771e+09	1607	700.39	44.43	769878	2212.4	138060	700.755	0.934	44.668		3.8277e+09	929318
	45	700	3.82771e+09	1607	700.39	44.43	769377	539.059	138079	700.628	0.227	44.689		3.8277e+09	928447
	45	700	3.82771e+09	1607	700.39	44.43	768948	1447.82	138050	700.318	0.611	44.657		3.8277e+09	922667
	45	700	3.82771e+09	1607	700.39	44.43	769426	1970.34	138015	700.365	0.832	44.619		3.8277e+09	922220
	45	700	3.82771e+09	1607	700.39	44.43	770020	1124.09	138095	700.97	0.474	44.706		3.8277e+09	919228
	45	700	3.82771e+09	1607	700.39	44.43	769806	2051.67	138101	700.906	0.866	44.713		3.8277e+09	922372
	45	700	3.82771e+09	1607	700.39	44.43	769632	1719.31	138074	700.713	0.725	44.683		3.8277e+09	924883
	45	700	3.82771e+09	1607	700.39	44.43	770476	2026.12	138085	701.118	0.855	44.695		3.8277e+09	925110
	45	700	3.82771e+09	1607	700.38	44.43	769483	2202.74	138081	700.681	0.93	44.691		3.8277e+09	921793
	45	700	3.82771e+09	1607	700.39	44.43	768843	2501.94	138106	700.522	1.056	44.718		3.8277e+09	925844
	45	570	3.82771e+09	1607	569.7	44.47	480038	1877.04	137709	569.573	0.89	44.287		3.8277e+09	926799
	45	570	3.82771e+09	1607	569.7	44.46	480382	2053.3	137774	570.022	0.973	44.358		3.8277e+09	919663
	45	570	3.82771e+09	1607	569.69	44.46	478130	1480.34	137789	569.02	0.702	44.374		3.8277e+09	926692
	45	570	3.82771e+09	1607	569.7	44.46	478894	1246	137769	569.295	0.591	44.352		3.8277e+09	924951
	45	570	3.82771e+09	1607	569.7	44.46	479938	2775.95	137809	569.965	1.316	44.396		3.8277e+09	927714
	45	570	3.82771e+09	1607	569.7	44.46	479575	1287.37	137783	569.679	0.61	44.367		3.8277e+09	924689
	45	570	3.82771e+09	1607	569.69	44.46	478679	2337.62	137858	569.584	1.109	44.449		3.8277e+09	925782
	45	570	3.82771e+09	1607	569.7	44.46	479429	2283.3	137885	570.058	1.083	44.478		3.8277e+09	926272
	45	570	3.82771e+09	1607	569.69	44.46	478412	2048.23	137872	569.519	0.971	44.464		3.8277e+09	927235
	45	570	3.82771e+09	1607	569.69	44.46	478678	1677.46	137929	569.897	0.795	44.526		3.8277e+09	925710
	45	570	3.82771e+09	1607	569.69	44.46	479719	1778.53	137910	570.306	0.843	44.505		3.8277e+09	924389
	45	570	3.82771e+09	1607	569.69	44.46	478738	2124.41	137939	569.969	1.007	44.537		3.8277e+09	925776
	45	570	3.82771e+09	1607	569.69	44.46	478312	1614.11	137986	569.974	0.766	44.588		3.8277e+09	926853
	45	570	3.82771e+09	1607	569.69	44.45	478236	2303.86	137968	569.859	1.093	44.568		3.8277e+09	925851
	45	570	3.82771e+09	1607	569.69	44.45	479872	1561.64	138023	570.878	0.74	44.628		3.8277e+09	925215
	45	570	3.82771e+09	1607	569.69	44.45	476876	1266.53	138044	569.55	0.601	44.651		3.8277e+09	922476
	45	570	3.82771e+09	1607	569.69	44.45	478080	1567.29	138053	570.161	0.743	44.66		3.8277e+09	924023
	45	570	3.82771e+09	1607	569.69	44.45	477542	2003.99	138022	569.768	0.951	44.627		3.8277e+09	926744
	45	570	3.82771e+09	1607	569.69	44.45	477152	1248.79	138040	569.663	0.593	44.646		3.8277e+09	929119
	45	570	3.82771e+09	1607	569.69	44.45	478394	2311.98	138010	570.119	1.097	44.614		3.8277e+09	923386
	45	570	3.82771e+09	1607	569.69	44.45	477626	2457.53	138019	569.795	1.166	44.623		3.8277e+09	927090
	45	570	3.82771e+09	1607	569.68	44.45	478031	1989.54	138029	570.031	0.944	44.634		3.8277e+09	930041
	45	570	3.82771e+09	1607	569.69	44.45	476646	2381	138064	569.529	1.13	44.672		3.8277e+09	921392
	45	570	3.82771e+09	1607	569.69	44.45	478277	1914.74	138049	570.236	0.908	44.656		3.8277e+09	924585
	45	570	3.82771e+09	1607	569.69	44.45	479133	2399.83	138033	570.572	1.138	44.639		3.8277e+09	923663
	45	570	3.82771e+09	1607	569.69	44.46	477864	2307.62	138015	569.89	1.095	44.619		3.8277e+09	927701
	45	570	3.82771e+09	1607	569.69	44.46	477952	1641.96	138079	570.215	0.779	44.689		3.8277e+09	925642
	45	570	3.82771e+09	1607	569.69	44.46	479022	2108.87	137989	570.324	1	44.591		3.8277e+09	923096
	45	570	3.82771e+09	1607	569.69	44.46	478115	1578.38	138003	569.956	0.749	44.606		3.8277e+09	926409
	45	570	3.82771e+09	1607	569.69	44.46	477729	1935.76	138067	570.056	0.918	44.676		3.8277e+09	925039
	45	570	3.82771e+09	1607	569.69	44.46	478435	1323.26	138039	570.267	0.628	44.645		3.8277e+09	922149
	45	570	3.82771e+09	1607	569.69	44.46	477407	1500.11	138097	570.036	0.712	44.708		3.8277e+09	927562
	45	570	3.82771e+09	1607	569.69	44.46	476164	1864.22	138069	569.322	0.885	44.678		3.8277e+09	925485
	45	570	3.82771e+09	1607	569.68	44.46	476468	3064.98	138059	569.422	1.455	44.667		3.8277e+09	922482
	45	570	3.82771e+09	1607	569.69	44.46	477264	1480.49	138049	569.756	0.703	44.656		3.8277e+09	924559
	45	570	3.82771e+09	1607	569.69	44.46	477405	1651.78	138067	569.902	0.784	44.676		3.8277e+09	924813
	45	570	3.82771e+09	1607	569.69	44.46	478026	3006.58	138089	570.294	1.427	44.699		3.8277e+09	924484
	45	570	3.82771e+09	1607	569.69	44.48	476645	2771.84	138029	569.373	1.315	44.634		3.8277e+09	926533
	45	570	3.82771e+09	1607	569.69	44.48	477186	1755.18	138097	569.932	0.833	44.708		3.8277e+09	923269
	45	570	3.82771e+09	1607	569.69	44.48	476705	2340.67	138056	569.521	1.111	44.664		3.8277e+09	926533
	45	570	3.82771e+09	1607	569.69	44.48	477537	1879.4	138110	570.155	0.892	44.722		3.8277e+09	922905
	45	570	3.82771e+09	1607	569.69	44.48	477371	2766.28	138138	570.2	1.313	44.753		3.8277e+09	925869
	45	475	3.82772e+09	1607	475.14	44.49	288798	2217.08	137660	475.047	1.137	44.234		3.8277e+09	927767
	45	475	3.82772e+09	1607	475.14	44.49	287999	1582.66	137756	475.059	0.812	44.338		3.8277e+09	923411
	45	475	3.82772e+09	1607	475.15	44.49	287615	1166.16	137790	475.012	0.598	44.375		3.8277e+09	927118
	45	475	3.82772e+09	1607	475.14	44.49	288797	2927.42	137863	475.939	1.502	44.454		3.8277e+09	923469
	45	475	3.82772e+09	1607	475.14	44.49	287908	2125.55	137884	475.576	1.091	44.477		3.8277e+09	925329
	45	475	3.82772e+09	1607	475.14	44.49	287097	2318.21	137868	475.089	1.19	44.46		3.8277e+09	928518
	45	475	3.82772e+09	1607	475.14	44.49	288395	2694.2	137889	475.847	1.382	44.482		3.8277e+09	924239
	45	475	3.82772e+09	1607	475.14	44.49	287793	2622.95	137918	475.666	1.346	44.514		3.8277e+09	927161
	45	475	3.82772e+09	1607	475.15	44.49	287095	1551.79	137904	475.247	0.796	44.499		3.8277e+09	925162
	45	475	3.82772e+09	1607	475.15	44.49	287415	2067.42	137939	475.565	1.061	44.537		3.8277e+09	927132
	45	475	3.82772e+09	1607	475.14	44.49	287214	1401.38	137961	475.559	0.719	44.56		3.8277e+09	928349
	45	475	3.82772e+09	1607	475.14	44.49	286811	2185.14	137969	475.387	1.122	44.569		3.8277e+09	928787
	45	475	3.82772e+09	1607	475.14	44.49	287552	1652.05	137992	475.869	0.848	44.594		3.8277e+09	921759
	45	475	3.82772e+09	1607	475.14	44.49	287272	2479.9	138012	475.814	1.272	44.616		3.8277e+09	925329
	45	475	3.82772e+09	1607	475.14	44.49	287004	2839.31	138060	475.888	1.458	44.668		3.8277e+09	925578
	45	475	3.82772e+09	1607	475.14	44.49	288554	1784.64	137999	476.414	0.916	44.602		3.8277e+09	926177
	45	475	3.82772e+09	1607	475.14	44.49	288489	1740.52	138060	476.651	0.893	44.668		3.8277e+09	924422
	45	475	3.82772e+09	1607	475.14	44.49	288272	2118.74	138048	476.486	1.087	44.655		3.8277e+09	922364
	45	475	3.82772e+09	1607	475.14	44.49	285297	2601.45	138045	474.946	1.335	44.652		3.8277e+09	928298
	45	475	3.82772e+09	1607	475.14	44.49	286946	1714.8	138073	475.917	0.88	44.682		3.8277e+09	925905
	45	475	3.82772e+09	1607	475.14	44.49	286830	2215.69	138014	475.596	1.138	44.618		3.8277e+09	922538
	45	475	3.82772e+09	1607	475.14	44.49	285834	1246.11	138066	475.315	0.64	44.674		3.8277e+09	930275
	45	475	3.82772e+09	1607	475.14	44.49	286591	1880.54	138059	475.672	0.965	44.667		3.8277e+09	925921
	45	475	3.82772e+09	1607	475.14	44.49	287131	2134.57	138075	476.021	1.096	44.684		3.8277e+09	924562
	45	475	3.82772e+09	1607	475.14	44.49	287365	1514.11	138065	476.096	0.777	44.673		3.8277e+09	927757
	45	475	3.82772e+09	1607	475.14	44.49	286524	1821.7	138109	475.859	0.935	44.721		3.8277e+09	926975
	45	475	3.82772e+09	1607	475.14	44.49	286577	1559.52	138149	476.064	0.8	44.765		3.8277e+09	923287
	45	475	3.82772e+09	1607	475.14	44.49	286658	1455.44	138146	476.093	0.747	44.761		3.8277e+09	924997
	45	475	3.82772e+09	1607	475.14	44.49	286483	1873.19	138097	475.785	0.962	44.708		3.8277e+09	923049
	45	475	3.82772e+09	1607	475.13	44.49	287318	1889.08	138141	476.409	0.969	44.756		3.8277e+09	925277
	45	475	3.82772e+09	1607	475.13	44.49	286063	1654.92	138186	475.964	0.85	44.805		3.8277e+09	924213
	45	475	3.82772e+09	1607	475.13	44.49	285964	1933.86	138137	475.696	0.993	44.752		3.8277e+09	926881
	45	475	3.82772e+09	1607	475.13	44.49	285932	2596.93	138109	475.555	1.334	44.721		3.8277e+09	928830
	45	475	3.82772e+09	1607	475.13	44.49	286465	1761	138146	475.993	0.904	44.761		3.8277e+09	926255
	45	475	3.82772e+09	1607	475.13	44.49	286831	2080.8	138152	476.207	1.068	44.768		3.8277e+09	926609
	45	475	3.82772e+09	1607	475.13	44.47	286072	1312.86	138117	475.663	0.674	44.73		3.8277e+09	926115
	45	475	3.82772e+09	1607	475.13	44.47	284489	2296.99	138105	474.796	1.18	44.717		3.8277e+09	925506
	45	475	3.82772e+09	1607	475.13	44.47	286116	1893	138155	475.854	0.972	44.771		3.8277e+09	926126
	45	475	3.82772e+09	1607	475.13	44.47	285206	2034.91	138121	475.236	1.045	44.734		3.8277e+09	925317
	45	475	3.82772e+09	1607	475.13	44.47	286498	2039.2	138177	476.148	1.047	44.795		3.8277e+09	924164
	45	475	3.82772e+09	1607	475.13	44.47	285107	1140.23	138149	475.309	0.586	44.765		3.8277e+09	923140
	45	475	3.82772e+09	1607	475.13	44.47	287319	1832.94	138125	476.338	0.941	44.739		3.8277e+09	922574
	45	510	3.82772e+09	1607	510.44	44.5	358185	1891.72	137761	510.574	0.943	44.344		3.8277e+09	928494
	45	510	3.82772e+09	1607	510.45	44.5	357802	2124.66	137772	510.431	1.059	44.355		3.8277e+09	927909
	45	510	3.82772e+09	1607	510.45	44.5	356794	2139.69	137820	510.139	1.067	44.407		3.8277e+09	924833
	45	510	3.82772e+09	1607	510.45	44.5	356462	2211.62	137826	510	1.103	44.414		3.8277e+09	923198
	45	510	3.82772e+09	1607	510.45	44.5	357796	2459.96	137866	510.841	1.226	44.457		3.8277e+09	927137
	45	510	3.82772e+09	1607	510.45	44.5	358493	2479.35	137946	511.541	1.236	44.544		3.8277e+09	929823
	45	510	3.82772e+09	1607	510.45	44.5	358092	1053.7	137910	511.183	0.525	44.505		3.8277e+09	924947
	45	510	3.82772e+09	1607	510.45	44.5	356979	2535.06	137936	510.743	1.264	44.533		3.8277e+09	925805
	45	510	3.82772e+09	1607	510.45	44.5	358344	1529.55	137961	511.533	0.762	44.56		3.8277e+09	928719
	45	510	3.82772e+09	1607	510.45	44.5	357288	1345.08	137970	511.047	0.671	44.57		3.8277e+09	928475
	45	510	3.82772e+09	1607	510.45	44.51	357716	1608.34	137990	511.349	0.802	44.592		3.8277e+09	928840
	45	510	3.82772e+09	1607	510.45	44.51	356401	1782.19	137977	510.635	0.889	44.578		3.8277e+09	925461
	45	510	3.82772e+09	1607	510.45	44.51	356477	2309.88	138014	510.836	1.152	44.618		3.8277e+09	923598
	45	510	3.82772e+09	1607	510.45	44.51	355837	1618.19	138052	510.686	0.807	44.659		3.8277e+09	921880
	45	510	3.82772e+09	1607	510.45	44.51	356172	2244.52	138021	510.716	1.12	44.626		3.8277e+09	923450
	45	510	3.82772e+09	1607	510.45	44.51	357860	2151.07	138061	511.734	1.072	44.669		3.8277e+09	930200
	45	510	3.82772e+09	1607	510.45	44.51	356470	2412.12	138045	510.97	1.203	44.652		3.8277e+09	923776
	45	510	3.82772e+09	1607	510.45	44.51	355812	2514.86	138079	510.792	1.254	44.689		3.8277e+09	925028
	45	510	3.82772e+09	1607	510.45	44.51	356742	1851.37	138076	511.243	0.923	44.685		3.8277e+09	928769
	45	510	3.82772e+09	1607	510.45	44.51	355476	2479.32	138077	510.616	1.237	44.686		3.8277e+09	927298
	45	510	3.82772e+09	1607	510.45	44.51	355220	2449.76	138064	510.431	1.223	44.672		3.8277e+09	923529
	45	510	3.82772e+09	1607	510.45	44.51	356055	2032.77	138125	511.118	1.014	44.739		3.8277e+09	927035
	45	510	3.82772e+09	1607	510.45	44.51	356051	1526.6	138071	510.877	0.761	44.68		3.8277e+09	923009
	45	510	3.82772e+09	1607	510.45	44.51	356891	1928.28	138083	511.349	0.962	44.693		3.8277e+09	924787
	45	510	3.82772e+09	1607	510.45	44.51	355694	2602.08	138093	510.795	1.298	44.704		3.8277e+09	921697
	45	510	3.82772e+09	1607	510.45	44.51	355633	1943.42	138102	510.805	0.97	44.714		3.8277e+09	928368
	45	510	3.82772e+09	1607	510.45	44.51	355728	1337.42	138097	510.831	0.667	44.708		3.8277e+09	923341
	45	510	3.82772e+09	1607	510.45	44.51	355866	2362.03	138069	510.775	1.178	44.678		3.8277e+09	928429
	45	510	3.82772e+09	1607	510.45	44.51	355328	1618.95	138079	510.552	0.808	44.689		3.8277e+09	925044
	45	510	3.82772e+09	1607	510.45	44.51	355719	1909.33	138123	510.941	0.953	44.736		3.8277e+09	924132
	45	510	3.82772e+09	1607	510.45	44.51	356232	2098.25	138143	511.286	1.047	44.758		3.8277e+09	923983
	45	510	3.82772e+09	1607	510.45	44.51	355946	1845	138115	511.019	0.92	44.728		3.8277e+09	920991
	45	510	3.82772e+09	1607	510.45	44.51	354973	2129	138119	510.551	1.063	44.732		3.8277e+09	926239
	45	510	3.82772e+09	1607	510.45	44.51	354788	1675.73	138121	510.468	0.836	44.734		3.8277e+09	928591
	45	510	3.82772e+09	1607	510.45	44.5	355622	1345.9	138089	510.742	0.672	44.699		3.8277e+09	924807
	45	510	3.82772e+09	1607	510.45	44.5	354623	2279.71	138089	510.244	1.138	44.699		3.8277e+09	926380
	45	510	3.82772e+09	1607	510.45	44.5	354653	1437.89	138112	510.361	0.718	44.724		3.8277e+09	927084
	45	510	3.82772e+09	1607	510.45	44.5	356063	1864.31	138163	511.29	0.93	44.78		3.8277e+09	921480
	45	510	3.82772e+09	1607	510.45	44.5	356035	2237.43	138121	511.09	1.116	44.734		3.8277e+09	924806
	45	510	3.82772e+09	1607	510.45	44.5	356036	2812.89	138161	511.268	1.403	44.778		3.8277e+09	928473
	45	510	3.82772e+09	1607	510.45	44.5	354452	2791.14	138130	510.34	1.393	44.744		3.8277e+09	928173
	45	510	3.82772e+09	1607	510.45	44.5	354657	1870.03	138202	510.762	0.933	44.822		3.8277e+09	926820
	45	635	3.82772e+09	1607	635.04	44.53	621529	1488.59	137695	634.683	0.666	44.272		3.8277e+09	925282
	45	635	3.82772e+09	1607	635.04	44.53	619721	2035.22	137738	634.062	0.911	44.319		3.8277e+09	928472
	45	635	3.82772e+09	1607	635.03	44.53	621148	1461.39	137780	634.885	0.654	44.364		3.8277e+09	922309
	45	635	3.82772e+09	1607	635.04	44.53	620470	2474.75	137800	634.669	1.108	44.386		3.8277e+09	926459
	45	635	3.82772e+09	1607	635.03	44.53	621470	2381.64	137870	635.425	1.066	44.462		3.8277e+09	925249
	45	635	3.82772e+09	1607	635.03	44.53	620510	2089.21	137873	635.009	0.936	44.465		3.8277e+09	924787
	45	635	3.82772e+09	1607	635.03	44.53	620713	2616.83	137943	635.408	1.172	44.541		3.8277e+09	928382
	45	635	3.82772e+09	1607	635.04	44.53	619016	1788.07	137929	634.587	0.801	44.526		3.8277e+09	928073
	45	635	3.82772e+09	1607	635.04	44.53	619186	2059.62	137924	634.641	0.923	44.52		3.8277e+09	923369
	45	635	3.82772e+09	1607	635.04	44.53	618700	1721.4	137918	634.396	0.771	44.514		3.8277e+09	923093
	45	635	3.82772e+09	1607	635.03	44.53	618488	1660.67	137929	634.35	0.744	44.526		3.8277e+09	926765
	45	635	3.82772e+09	1607	635.03	44.52	618216	2413.3	137990	634.497	1.081	44.592		3.8277e+09	924589
	45	635	3.82772e+09	1607	635.03	44.52	619574	2918.26	138036	635.309	1.307	44.642		3.8277e+09	922990
	45	635	3.82772e+09	1607	635.03	44.52	618594	2972.88	138039	634.883	1.332	44.645		3.8277e+09	927206
	45	635	3.82772e+09	1607	635.03	44.52	619230	2016.45	138019	635.08	0.903	44.623		3.8277e+09	925633
	45	635	3.82772e+09	1607	635.03	44.52	619419	2641.42	138015	635.147	1.183	44.619		3.8277e+09	926911
	45	635	3.82772e+09	1607	635.03	44.52	618497	1772.96	138024	634.774	0.795	44.629		3.8277e+09	922194
	45	635	3.82772e+09	1607	635.03	44.52	619140	2275.78	138068	635.256	1.019	44.677		3.8277e+09	922717
	45	635	3.82772e+09	1607	635.03	44.52	617834	1153.67	138101	634.818	0.517	44.713		3.8277e+09	925120
	45	635	3.82772e+09	1607	635.03	44.52	618089	1387.5	138095	634.905	0.622	44.706		3.8277e+09	924902
	45	635	3.82772e+09	1607	635.03	44.52	617974	2170.5	138098	634.867	0.973	44.709		3.8277e+09	925286
	45	635	3.82772e+09	1607	635.03	44.52	617385	1879.05	138110	634.656	0.842	44.722		3.8277e+09	922665
	45	635	3.82772e+09	1607	635.03	44.52	619001	1721.87	138125	635.447	0.771	44.739		3.8277e+09	925661
	45	635	3.82772e+09	1607	635.03	44.51	619161	1781.21	138107	635.439	0.798	44.719		3.8277e+09	929363
	45	635	3.82772e+09	1607	635.03	44.51	618111	2542.75	138075	634.826	1.139	44.684		3.8277e+09	928035
	45	635	3.82772e+09	1607	635.03	44.51	618273	2138.44	138086	634.948	0.958	44.696		3.8277e+09	923446
	45	635	3.82772e+09	1607	635.03	44.51	618379	1393.35	138171	635.372	0.624	44.789		3.8277e+09	928036
	45	635	3.82772e+09	1607	635.03	44.51	618636	1789.04	138100	635.173	0.802	44.711		3.8277e+09	923960
	45	635	3.82772e+09	1607	635.03	44.51	618247	1912.02	138115	635.064	0.857	44.728		3.8277e+09	922904
	45	635	3.82772e+09	1607	635.03	44.51	617575	2374.15	138107	634.728	1.064	44.719		3.8277e+09	924257
	45	635	3.82772e+09	1607	635.03	44.51	617734	1418.67	138129	634.897	0.636	44.743		3.8277e+09	925988
	45	635	3.82772e+09	1607	635.03	44.51	618732	1496.59	138127	635.335	0.671	44.741		3.8277e+09	928737
	45	635	3.82772e+09	1607	635.03	44.51	618149	2025.46	138115	635.021	0.908	44.728		3.8277e+09	924330
	45	635	3.82772e+09	1607	635.02	44.51	616968	2189.99	138162	634.7	0.982	44.779		3.8277e+09	925319
	45	635	3.82772e+09	1607	635.02	44.51	618610	2795.79	138167	635.458	1.253	44.784		3.8277e+09	924260
	45	635	3.82772e+09	1607	635.02	44.52	617629	1839.72	138203	635.178	0.824	44.823		3.8277e+09	922907
	45	635	3.82772e+09	1607	635.02	44.52	619992	2530.67	138138	635.948	1.133	44.753		3.8277e+09	924425
	45	635	3.82772e+09	1607	635.02	44.52	618663	2215.08	138154	635.424	0.992	44.77		3.8277e+09	922717
	45	635	3.82772e+09	1607	635.02	44.52	617414	1798.57	138169	634.931	0.806	44.786		3.8277e+09	925381
	45	635	3.82772e+09	1607	635.02	44.52	617108	2411.56	138176	634.825	1.081	44.794		3.8277e+09	926436
	45	635	3.82772e+09	1607	635.02	44.52	617897	2355.59	138160	635.107	1.056	44.777		3.8277e+09	923461
	45	635	3.82772e+09	1607	635.02	44.52	617532	1528.2	138162	634.952	0.685	44.779		3.8277e+09	922535
	45	760	3.82772e+09	1607	759.99	44.55	915173	2524.05	137728	758.899	1.007	44.308		3.8277e+09	928346
	45	760	3.82772e+09	1607	759.99	44.55	913992	1280.89	137833	758.89	0.511	44.422		3.8277e+09	921396
	45	760	3.82772e+09	1607	759.99	44.55	915069	1424.79	137829	759.302	0.569	44.417		3.8277e+09	924861
	45	760	3.82772e+09	1607	759.99	44.55	914593	1796.2	137902	759.434	0.717	44.496		3.8277e+09	923438
	45	760	3.82772e+09	1607	759.99	44.55	914260	1775.78	137881	759.208	0.709	44.474		3.8277e+09	925436
	45	760	3.82772e+09	1607	759.99	44.53	914649	2023.96	137898	759.438	0.807	44.492		3.8277e+09	924693
	45	760	3.82772e+09	1607	760	44.53	915164	1818.99	137956	759.899	0.726	44.555		3.8277e+09	922806
	45	760	3.82772e+09	1607	759.99	44.53	914149	1080.91	137969	759.552	0.431	44.569		3.8277e+09	926038
	45	760	3.82772e+09	1607	759.99	44.53	914434	2125.69	137999	759.798	0.848	44.602		3.8277e+09	927152
	45	760	3.82772e+09	1607	759.99	44.53	914729	2118.6	137991	759.88	0.846	44.593		3.8277e+09	925561
	45	760	3.82772e+09	1607	759.99	44.53	914036	1831.56	138047	759.851	0.731	44.654		3.8277e+09	928186
	45	760	3.82772e+09	1607	759.99	44.53	913891	2373.04	138007	759.617	0.947	44.61		3.8277e+09	923509
	45	760	3.82772e+09	1607	759.99	44.53	913782	2036.81	138060	759.808	0.813	44.668		3.8277e+09	927161
	45	760	3.82772e+09	1607	759.99	44.53	912590	1544.94	138044	759.261	0.617	44.651		3.8277e+09	926635
	45	760	3.82772e+09	1607	759.99	44.53	914464	2592.48	138105	760.279	1.035	44.717		3.8277e+09	921654
	45	760	3.82772e+09	1607	759.99	44.53	913255	2876.69	138080	759.686	1.148	44.69		3.8277e+09	926467
	45	760	3.82772e+09	1607	759.99	44.53	913854	3189.31	138098	760.004	1.273	44.709		3.8277e+09	926661
	45	760	3.82772e+09	1607	759.99	44.54	912778	1835.99	138150	759.806	0.733	44.766		3.8277e+09	924669
	45	760	3.82772e+09	1607	759.99	44.54	914036	2495.88	138178	760.432	0.996	44.796		3.8277e+09	924079
	45	760	3.82772e+09	1607	759.99	44.54	913248	1302.98	138098	759.763	0.52	44.709		3.8277e+09	924557
	45	760	3.82772e+09	1607	759.99	44.54	914392	1747.44	138103	760.242	0.697	44.715		3.8277e+09	926390
	45	760	3.82772e+09	1607	759.99	44.54	913690	2054.81	138104	759.966	0.82	44.716		3.8277e+09	929793
	45	760	3.82772e+09	1607	759.99	44.54	913151	1819	138128	759.857	0.726	44.742		3.8277e+09	925758
	45	760	3.82772e+09	1607	759.99	44.54	912375	2354.87	138154	759.662	0.94	44.77		3.8277e+09	926601
	45	760	3.82772e+09	1607	759.99	44.54	913040	1477.67	138086	759.627	0.59	44.696		3.8277e+09	923181
	45	760	3.82772e+09	1607	759.99	44.54	912710	2226.88	138130	759.69	0.889	44.744		3.8277e+09	924865
	45	760	3.82772e+09	1607	759.99	44.54	912934	1173.42	138169	759.953	0.469	44.786		3.8277e+09	927722
	45	760	3.82772e+09	1607	759.99	44.54	911703	2097.44	138128	759.279	0.838	44.742		3.8277e+09	923588
	45	760	3.82772e+09	1607	759.99	44.54	912883	1451.13	138169	759.932	0.58	44.786		3.8277e+09	926271
	45	760	3.82772e+09	1607	759.99	44.54	912939	1854.19	138138	759.817	0.74	44.753		3.8277e+09	923028
	45	760	3.82772e+09	1607	759.99	44.54	912299	2587.59	138100	759.393	1.033	44.711		3.8277e+09	926147
	45	760	3.82772e+09	1607	759.99	44.54	911618	1407.05	138182	759.485	0.562	44.801		3.8277e+09	924207
	45	760	3.82772e+09	1607	759.99	44.54	913161	1932.31	138183	760.105	0.772	44.802		3.8277e+09	922875
	45	760	3.82772e+09	1607	759.99	44.54	912270	1852.34	138132	759.523	0.74	44.746		3.8277e+09	928778
	45	760	3.82772e+09	1607	759.99	44.54	911468	2351.45	138160	759.327	0.939	44.777		3.8277e+09	925376
	45	760	3.82772e+09	1607	759.99	44.54	912174	2811.77	138181	759.702	1.123	44.8		3.8277e+09	923963
	45	760	3.82772e+09	1607	759.99	44.54	912944	1760.04	138173	759.974	0.703	44.791		3.8277e+09	924465
	45	760	3.82772e+09	1607	759.99	44.54	912524	2263.66	138244	760.122	0.904	44.868		3.8277e+09	923968
	45	760	3.82772e+09	1607	760	44.54	912598	2310.43	138179	759.862	0.923	44.797		3.8277e+09	924800
	45	760	3.82772e+09	1607	760	44.54	912121	2616.14	138177	759.663	1.045	44.795		3.8277e+09	926394
	45	760	3.82772e+09	1607	759.99	44.54	912488	2626.12	138216	759.983	1.049	44.838		3.8277e+09	924638
	45	760	3.82772e+09	1607	760	44.55	912024	1550.4	138227	759.847	0.619	44.85		3.8277e+09	928355
	43	760	3.82772e+09	1607	759.9	43.96	924030	2604.87	137036	759.414	1.036	43.561		3.8277e+09	921228
	43	760	3.82772e+09	1607	759.9	43.96	923825	2058.75	137029	759.303	0.819	43.553		3.8277e+09	925893
	43	760	3.82772e+09	1607	759.9	43.96	924557	1369.18	137049	759.68	0.544	43.575		3.8277e+09	927545
	43	760	3.82772e+09	1607	759.9	43.96	923793	2388.22	137103	759.61	0.949	43.633		3.8277e+09	924897
	43	760	3.82772e+09	1607	759.9	43.96	923436	1708.4	137119	759.537	0.679	43.65		3.8277e+09	924524
	43	760	3.82772e+09	1607	759.91	43.96	924292	2834.47	137139	759.964	1.127	43.672		3.8277e+09	925546
	43	760	3.82772e+09	1607	759.91	43.93	924137	2111.46	137176	760.063	0.84	43.712		3.8277e+09	924177
	43	760	3.82772e+09	1607	759.9	43.93	923310	2063.37	137227	759.954	0.821	43.767		3.8277e+09	926531
	43	760	3.82772e+09	1607	759.91	43.93	923442	2183.09	137200	759.89	0.868	43.737		3.8277e+09	928649
	43	760	3.82772e+09	1607	759.91	43.93	923657	2459.16	137222	760.071	0.978	43.761		3.8277e+09	925332
	43	760	3.82772e+09	1607	759.91	43.93	923059	2129.59	137229	759.863	0.847	43.769		3.8277e+09	921654
	43	760	3.82772e+09	1607	759.91	43.93	923514	2051.24	137261	760.183	0.816	43.803		3.8277e+09	924408
	43	760	3.82772e+09	1607	759.91	43.93	921714	1523.63	137286	759.576	0.606	43.83		3.8277e+09	929901
	43	760	3.82772e+09	1607	759.91	43.93	923200	2740.79	137303	760.24	1.091	43.848		3.8277e+09	924026
	43	760	3.82772e+09	1607	759.91	43.93	921518	2303.99	137283	759.484	0.917	43.827		3.8277e+09	924258
	43	760	3.82772e+09	1607	759.91	43.93	923149	1881.92	137281	760.125	0.749	43.825		3.8277e+09	927800
	43	760	3.82772e+09	1607	759.91	43.93	921672	1297.59	137329	759.746	0.516	43.876		3.8277e+09	927843
	43	760	3.82772e+09	1607	759.91	43.93	922917	1409.22	137337	760.276	0.561	43.885		3.8277e+09	922573
	43	760	3.82772e+09	1607	759.91	43.95	921979	1970.35	137339	759.911	0.784	43.887		3.8277e+09	923510
	43	760	3.82772e+09	1607	759.91	43.95	922747	1912.36	137346	760.247	0.761	43.895		3.8277e+09	927317
	43	760	3.82772e+09	1607	759.91	43.95	923197	2121.12	137355	760.466	0.843	43.905		3.8277e+09	925235
	43	760	3.82772e+09	1607	759.91	43.95	922062	1359.51	137316	759.845	0.541	43.862		3.8277e+09	924954
	43	760	3.82772e+09	1607	759.91	43.95	922874	1345.86	137321	760.19	0.535	43.868		3.8277e+09	924012
	43	760	3.82772e+09	1607	759.91	43.95	922142	2017.27	137347	760.011	0.803	43.896		3.8277e+09	920354
	43	760	3.82772e+09	1607	759.91	43.95	920672	1407.72	137344	759.413	0.56	43.893		3.8277e+09	924592
	43	760	3.82772e+09	1607	759.91	43.95	921678	1724.34	137389	760.009	0.686	43.941		3.8277e+09	924564
	43	760	3.82772e+09	1607	759.91	43.95	922282	1884.57	137383	760.224	0.75	43.935		3.8277e+09	924711
	43	760	3.82772e+09	1607	759.91	43.95	922936	1663.28	137400	760.558	0.662	43.953		3.8277e+09	924381
	43	760	3.82772e+09	1607	759.91	43.95	921845	1997.94	137403	760.137	0.795	43.956		3.8277e+09	927971
	43	760	3.82772e+09	1607	759.91	43.95	921721	2018.87	137390	760.031	0.803	43.942		3.8277e+09	926810
	43	760	3.82772e+09	1607	759.91	43.93	922684	1970.34	137396	760.44	0.784	43.949		3.8277e+09	925107
	43	760	3.82772e+09	1607	759.91	43.93	921157	1874	137365	759.698	0.746	43.915		3.8277e+09	924373
	43	760	3.82772e+09	1607	759.91	43.93	922856	1580.6	137419	760.609	0.629	43.974		3.8277e+09	923372
	43	760	3.82772e+09	1607	759.91	43.93	921914	1738.21	137396	760.134	0.692	43.949		3.8277e+09	926090
	43	760	3.82772e+09	1607	759.91	43.93	922350	2443.38	137392	760.29	0.972	43.944		3.8277e+09	927775
	43	760	3.82772e+09	1607	759.91	43.93	922088	1787.19	137440	760.395	0.711	43.996		3.8277e+09	926756
	43	760	3.82772e+09	1607	759.91	43.93	921701	2611.66	137439	760.236	1.039	43.995		3.8277e+09	925362
	43	760	3.82772e+09	1607	759.91	43.93	921467	1753.31	137401	759.978	0.698	43.954		3.8277e+09	923330
	43	760	3.82772e+09	1607	759.91	43.93	921805	3243.79	137410	760.151	1.291	43.964		3.8277e+09	922797
	43	760	3.82772e+09	1607	759.9	43.93	919853	1853.63	137427	759.448	0.738	43.982		3.8277e+09	925458
	43	760	3.82772e+09	1607	759.9	43.93	920958	1958.13	137369	759.636	0.78	43.92		3.8277e+09	926634
	43	760	3.82772e+09	1607	759.9	43.93	921584	2164.25	137429	760.146	0.861	43.984		3.8277e+09	925793
	43	825	3.82773e+09	1607	824.98	43.59	1.0967e+06	1779.56	136656	824.284	0.664	43.153		3.8277e+09	1087803
	43	825	3.82773e+09	1607	824.98	43.59	1.09628e+06	2402.01	136687	824.261	0.896	43.186		3.8277e+09	1087329
	43	825	3.82773e+09	1607	824.98	43.59	1.09597e+06	2336.66	136661	824.033	0.872	43.158		3.8277e+09	1089122
	43	825	3.82773e+09	1607	824.98	43.59	1.09603e+06	1794.05	136723	824.321	0.67	43.225		3.8277e+09	1084454
	43	825	3.82773e+09	1607	824.98	43.6	1.09661e+06	1538.02	136752	824.661	0.574	43.256		3.8277e+09	1087826
	43	825	3.82773e+09	1607	824.98	43.6	1.0962e+06	2041.27	136763	824.557	0.762	43.268		3.8277e+09	1087739
	43	825	3.82773e+09	1607	824.98	43.6	1.09638e+06	2283.3	136809	824.822	0.852	43.317		3.8277e+09	1091622
	43	825	3.82773e+09	1607	824.98	43.6	1.09662e+06	1415.76	136848	825.08	0.528	43.359		3.8277e+09	1089765
	43	825	3.82773e+09	1607	824.98	43.6	1.09594e+06	1671.23	136799	824.615	0.624	43.306		3.8277e+09	1088635
	43	825	3.82773e+09	1607	824.98	43.6	1.09381e+06	1636.53	136880	824.166	0.611	43.393		3.8277e+09	1087671
	43	825	3.82773e+09	1607	824.98	43.6	1.09475e+06	1793.78	136878	824.508	0.67	43.391		3.8277e+09	1087533
	43	825	3.82773e+09	1607	824.98	43.6	1.09572e+06	2082.94	136890	824.923	0.778	43.404		3.8277e+09	1089494
	43	825	3.82773e+09	1607	824.98	43.6	1.09578e+06	1194.32	136927	825.105	0.446	43.444		3.8277e+09	1089507
	43	825	3.82773e+09	1607	824.98	43.6	1.09473e+06	2038.91	136910	824.639	0.761	43.425		3.8277e+09	1088571
	43	825	3.82773e+09	1607	824.98	43.6	1.09486e+06	2660.65	136900	824.646	0.994	43.415		3.8277e+09	1089254
	43	825	3.82773e+09	1607	824.98	43.6	1.09449e+06	2717.37	136951	824.726	1.015	43.47		3.8277e+09	1090576
	43	825	3.82773e+09	1607	824.98	43.58	1.09428e+06	2099.4	136931	824.562	0.784	43.448		3.8277e+09	1090381
	43	825	3.82773e+09	1607	824.98	43.58	1.09554e+06	2065.1	136961	825.161	0.771	43.48		3.8277e+09	1084859
	43	825	3.82773e+09	1607	824.98	43.58	1.09413e+06	1691.34	136988	824.753	0.632	43.509		3.8277e+09	1087096
	43	825	3.82773e+09	1607	824.98	43.58	1.09329e+06	1630.55	136932	824.197	0.609	43.449		3.8277e+09	1085176
	43	825	3.82773e+09	1607	824.98	43.58	1.09477e+06	1439.38	136985	824.976	0.538	43.506		3.8277e+09	1087262
	43	825	3.82773e+09	1607	824.99	43.58	1.09413e+06	2092.94	137037	824.962	0.782	43.562		3.8277e+09	1086853
	43	825	3.82773e+09	1607	824.99	43.58	1.09365e+06	1590.67	136984	824.554	0.594	43.505		3.8277e+09	1089252
	43	825	3.82773e+09	1607	824.99	43.58	1.0944e+06	1613.25	137028	825.026	0.602	43.552		3.8277e+09	1087314
	43	825	3.82773e+09	1607	824.99	43.58	1.09489e+06	1711.71	137004	825.104	0.639	43.526		3.8277e+09	1087596
	43	825	3.82773e+09	1607	824.99	43.58	1.09544e+06	1852.8	137044	825.48	0.692	43.57		3.8277e+09	1090910
	43	825	3.82773e+09	1607	824.99	43.58	1.09427e+06	1997.47	136995	824.834	0.746	43.517		3.8277e+09	1085379
	43	825	3.82773e+09	1607	824.99	43.58	1.09424e+06	2412.35	136982	824.767	0.901	43.503		3.8277e+09	1089870
	43	825	3.82773e+09	1607	824.99	43.59	1.09363e+06	2374.41	137017	824.691	0.887	43.54		3.8277e+09	1090037
	43	825	3.82773e+09	1607	824.99	43.59	1.09441e+06	2474.53	137054	825.142	0.925	43.58		3.8277e+09	1087059
	43	825	3.82773e+09	1607	824.99	43.59	1.09433e+06	1967.38	137057	825.125	0.735	43.583		3.8277e+09	1086373
	43	825	3.82773e+09	1607	824.99	43.59	1.09478e+06	2900.67	137018	825.123	1.083	43.542		3.8277e+09	1087922
	43	825	3.82773e+09	1607	824.99	43.59	1.09442e+06	3049.98	137059	825.166	1.139	43.586		3.8277e+09	1086395
	43	825	3.82773e+09	1607	825	43.59	1.09404e+06	2499.85	137066	825.055	0.934	43.593		3.8277e+09	1087904
	43	825	3.82773e+09	1607	825	43.59	1.09206e+06	1715.55	137024	824.134	0.641	43.548		3.8277e+09	1090598
	43	825	3.82773e+09	1607	825	43.59	1.09477e+06	2314.03	137038	825.205	0.864	43.563		3.8277e+09	1084215
	43	825	3.82773e+09	1607	825	43.59	1.0932e+06	2737.88	137106	824.913	1.023	43.636		3.8277e+09	1086598
	43	825	3.82773e+09	1607	825	43.59	1.09348e+06	3444.12	137006	824.587	1.286	43.529		3.8277e+09	1087918
	43	825	3.82773e+09	1607	825	43.59	1.09386e+06	1860.77	137038	824.867	0.695	43.563		3.8277e+09	1088925
	43	825	3.82773e+09	1607	825	43.6	1.09428e+06	2534.91	137057	825.106	0.947	43.583		3.8277e+09	1084573
	43	825	3.82773e+09	1607	825	43.6	1.09495e+06	2393.47	137109	825.578	0.894	43.639		3.8277e+09	1085742
	43	825	3.82773e+09	1607	825	43.6	1.09332e+06	2249.85	137059	824.753	0.841	43.586		3.8277e+09	1089193
	43	950	3.82773e+09	1607	950.17	43.28	1.45567e+06	2239.45	136344	949.113	0.743	42.819		3.8277e+09	1088571
	43	950	3.82773e+09	1607	950.17	43.28	1.45572e+06	2025.12	136352	949.163	0.672	42.828		3.8277e+09	1087031
	43	950	3.82773e+09	1607	950.17	43.28	1.45499e+06	2393.81	136359	948.951	0.794	42.835		3.8277e+09	1089467
	43	950	3.82773e+09	1607	950.17	43.28	1.45471e+06	1993.48	136431	949.165	0.662	42.912		3.8277e+09	1089829
	43	950	3.82773e+09	1607	950.17	43.28	1.45414e+06	1702.06	136414	948.903	0.565	42.894		3.8277e+09	1084879
	43	950	3.82773e+09	1607	950.17	43.28	1455278	1637.19	136470	949.518	0.543	42.954		3.8277e+09	1086457
	43	950	3.82773e+09	1607	950.17	43.28	1.45431e+06	2108.5	136512	949.376	0.7	42.999		3.8277e+09	1086740
	43	950	3.82773e+09	1607	950.17	43.27	1.45545e+06	1921.7	136555	949.938	0.638	43.045		3.8277e+09	1091673
	43	950	3.82773e+09	1607	950.17	43.27	1.45464e+06	2518.19	136546	949.631	0.836	43.035		3.8277e+09	1083990
	43	950	3.82773e+09	1607	950.17	43.27	1.45419e+06	1749.22	136598	949.703	0.581	43.091		3.8277e+09	1087574
	43	950	3.82773e+09	1607	950.17	43.27	1.45488e+06	2704.82	136567	949.8	0.898	43.058		3.8277e+09	1087326
	43	950	3.82773e+09	1607	950.17	43.27	1.45316e+06	2190.93	136597	949.356	0.728	43.09		3.8277e+09	1082415
	43	950	3.82773e+09	1607	950.17	43.27	1.45457e+06	3182.92	136597	949.825	1.057	43.09		3.8277e+09	1088198
	43	950	3.82773e+09	1607	950.17	43.27	1453394	2653.77	136662	949.711	0.881	43.159		3.8277e+09	1087304
	43	950	3.82773e+09	1607	950.17	43.27	1.45368e+06	2079.49	136674	949.856	0.69	43.172		3.8277e+09	1085290
	43	950	3.82773e+09	1607	950.16	43.27	1.45415e+06	2569.75	136724	950.228	0.853	43.226		3.8277e+09	1088611
	43	950	3.82773e+09	1607	950.16	43.27	1.45331e+06	2790.22	136625	949.526	0.927	43.12		3.8277e+09	1087146
	43	950	3.82773e+09	1607	950.17	43.27	1.45281e+06	2324.51	136654	949.485	0.772	43.151		3.8277e+09	1086668
	43	950	3.82773e+09	1607	950.16	43.27	1.45356e+06	2156.69	136648	949.707	0.716	43.144		3.8277e+09	1085505
	43	950	3.82773e+09	1607	950.16	43.28	1.45274e+06	2511.04	136700	949.657	0.834	43.2		3.8277e+09	1088506
	43	950	3.82773e+09	1607	950.16	43.28	1.45319e+06	1465.2	136705	949.829	0.487	43.206		3.8277e+09	1080622
	43	950	3.82773e+09	1607	950.16	43.28	1.45281e+06	1395.17	136688	949.627	0.463	43.187		3.8277e+09	1085639
	43	950	3.82773e+09	1607	950.16	43.28	1.45223e+06	1342.87	136721	949.579	0.446	43.223		3.8277e+09	1085661
	43	950	3.82773e+09	1607	950.16	43.28	1454157	2108.9	136704	950.144	0.7	43.204		3.8277e+09	1086961
	43	950	3.82773e+09	1607	950.16	43.28	1.45372e+06	2367.54	136733	950.123	0.786	43.236		3.8277e+09	1085155
	43	950	3.82773e+09	1607	950.16	43.28	1.45244e+06	2183.03	136693	949.526	0.725	43.193		3.8277e+09	1087329
	43	950	3.82773e+09	1607	950.16	43.28	1.45324e+06	1743.16	136685	949.757	0.579	43.184		3.8277e+09	1087300
	43	950	3.82773e+09	1607	950.16	43.28	1.453e+06	2641.7	136777	950.074	0.877	43.283		3.8277e+09	1087268
	43	950	3.82773e+09	1607	950.16	43.28	1.45319e+06	2049.06	136768	950.096	0.68	43.273		3.8277e+09	1089428
	43	950	3.82773e+09	1607	950.16	43.28	1.45194e+06	2425.2	136754	949.621	0.806	43.258		3.8277e+09	1085613
	43	950	3.82773e+09	1607	950.16	43.28	1.45272e+06	2280.06	136705	949.672	0.757	43.206		3.8277e+09	1085867
	43	950	3.82773e+09	1607	950.16	43.28	1.45272e+06	2604.96	136708	949.686	0.865	43.209		3.8277e+09	1087443
	43	950	3.82773e+09	1607	950.16	43.28	1.45228e+06	2401.52	136771	949.809	0.798	43.276		3.8277e+09	1087709
	43	950	3.82773e+09	1607	950.16	43.28	1.45207e+06	1761.06	136714	949.495	0.585	43.215		3.8277e+09	1084151
	43	950	3.82773e+09	1607	950.16	43.28	1.45114e+06	2890.76	136774	949.441	0.961	43.28		3.8277e+09	1087954
	43	950	3.82773e+09	1607	950.16	43.28	1.45411e+06	2735.32	136774	950.428	0.908	43.28		3.8277e+09	1085921
	43	950	3.82773e+09	1607	950.16	43.28	1.45334e+06	1706.13	136790	950.242	0.567	43.297		3.8277e+09	1087708
	43	950	3.82773e+09	1607	950.16	43.28	1.45366e+06	2265.1	136764	950.235	0.752	43.269		3.8277e+09	1083375
	43	950	3.82773e+09	1607	950.16	43.28	1453398	2095.97	136797	950.291	0.696	43.304		3.8277e+09	1081239
	43	950	3.82773e+09	1607	950.16	43.28	1.45378e+06	2096.86	136787	950.374	0.696	43.293		3.8277e+09	1090193
	43	950	3.82773e+09	1607	950.16	43.28	1.45344e+06	2435.49	136774	950.205	0.808	43.28		3.8277e+09	1086394
	43	950	3.82773e+09	1607	950.16	43.28	1.45278e+06	3322.21	136796	950.08	1.103	43.303		3.8277e+09	1083676
	43	885	3.82773e+09	1607	884.58	43.02	1.26799e+06	2439.45	136081	883.898	0.859	42.539		3.8277e+09	1086702
	43	885	3.82773e+09	1607	884.58	43.02	1.26842e+06	2572.46	136118	884.207	0.905	42.578		3.8277e+09	1082819
	43	885	3.82773e+09	1607	884.58	43.02	1.26861e+06	2117.32	136134	884.341	0.745	42.595		3.8277e+09	1086802
	43	885	3.82773e+09	1607	884.58	43.02	1.26709e+06	2056.89	136176	883.981	0.724	42.64		3.8277e+09	1087978
	43	885	3.82773e+09	1607	884.58	43.02	1.26775e+06	1404.11	136178	884.224	0.494	42.642		3.8277e+09	1082632
	43	885	3.82773e+09	1607	884.58	43.02	1.26555e+06	1230.92	136182	883.465	0.434	42.646		3.8277e+09	1084878
	43	885	3.82773e+09	1607	884.58	43.02	1.26754e+06	1463.41	136215	884.305	0.515	42.682		3.8277e+09	1083331
	43	885	3.82773e+09	1607	884.58	43.02	1.26551e+06	1886.25	136238	883.689	0.664	42.706		3.8277e+09	1091262
	43	885	3.82773e+09	1607	884.58	43.03	1.26711e+06	2615.38	136274	884.405	0.921	42.745		3.8277e+09	1090138
	43	885	3.82773e+09	1607	884.58	43.03	1.26651e+06	1849.36	136345	884.493	0.651	42.82		3.8277e+09	1085732
	43	885	3.82773e+09	1607	884.58	43.03	1.26626e+06	2772.51	136325	884.32	0.976	42.799		3.8277e+09	1084572
	43	885	3.82773e+09	1607	884.58	43.03	1.26619e+06	3476.28	136321	884.28	1.224	42.795		3.8277e+09	1085467
	43	885	3.82773e+09	1607	884.58	43.03	1.26586e+06	1798.27	136379	884.408	0.633	42.857		3.8277e+09	1087901
	43	885	3.82773e+09	1607	884.58	43.03	1.26554e+06	3271.16	136356	884.2	1.152	42.832		3.8277e+09	1087831
	43	885	3.82773e+09	1607	884.58	43.03	1.26619e+06	1650.81	136340	884.36	0.581	42.815		3.8277e+09	1085402
	43	885	3.82773e+09	1607	884.58	43.03	1.26522e+06	2516.61	136383	884.2	0.886	42.861		3.8277e+09	1085278
	43	885	3.82773e+09	1607	884.58	43.03	1.2661e+06	1874.21	136401	884.586	0.66	42.88		3.8277e+09	1086482
	43	885	3.82773e+09	1607	884.57	43.03	1.26537e+06	2561.34	136364	884.172	0.902	42.841		3.8277e+09	1090238
	43	885	3.82773e+09	1607	884.57	43.03	1.26662e+06	2360.39	136383	884.694	0.831	42.861		3.8277e+09	1079381
	43	885	3.82773e+09	1607	884.57	43.03	1.26496e+06	2170.39	136424	884.284	0.764	42.905		3.8277e+09	1085612
	43	885	3.82773e+09	1607	884.57	43.02	1.26569e+06	2053.86	136465	884.713	0.723	42.949		3.8277e+09	1086072
	43	885	3.82773e+09	1607	884.57	43.02	1264758	1580.17	136416	884.178	0.557	42.896		3.8277e+09	1086880
	43	885	3.82773e+09	1607	884.58	43.02	1.2662e+06	1692.55	136409	884.656	0.596	42.889		3.8277e+09	1087597
	43	885	3.82773e+09	1607	884.57	43.02	1.26515e+06	2271.33	136386	884.19	0.8	42.864		3.8277e+09	1085805
	43	885	3.82773e+09	1607	884.57	43.02	1.2642e+06	3068.89	136477	884.239	1.081	42.961		3.8277e+09	1086305
	43	885	3.82773e+09	1607	884.57	43.02	1.26433e+06	2687.03	136411	884.008	0.947	42.891		3.8277e+09	1087355
	43	885	3.82773e+09	1607	884.57	43.02	1.26581e+06	1387.18	136401	884.484	0.488	42.88		3.8277e+09	1083290
	43	885	3.82773e+09	1607	884.57	43.02	1.26598e+06	1383.72	136471	884.841	0.487	42.955		3.8277e+09	1080922
	43	885	3.82773e+09	1607	884.57	43.02	1.26439e+06	2587.09	136441	884.156	0.912	42.923		3.8277e+09	1083790
	43	885	3.82773e+09	1607	884.57	43.02	1.26475e+06	2334.7	136457	884.349	0.822	42.94		3.8277e+09	1086418
	43	885	3.82773e+09	1607	884.57	43.02	1.26606e+06	2167.16	136460	884.825	0.763	42.943		3.8277e+09	1085434
	43	885	3.82773e+09	1607	884.57	43.02	1.26352e+06	2704.39	136472	883.978	0.953	42.956		3.8277e+09	1087224
	43	885	3.82773e+09	1607	884.57	43.02	1.26398e+06	3254.84	136463	884.103	1.147	42.946		3.8277e+09	1085107
	43	885	3.82773e+09	1607	884.57	43.02	1.26578e+06	2533.99	136503	884.906	0.892	42.989		3.8277e+09	1084201
	43	885	3.82773e+09	1607	884.57	43.02	1.26548e+06	1698.9	136458	884.612	0.598	42.941		3.8277e+09	1084407
	43	885	3.82773e+09	1607	884.57	43.02	1.26457e+06	1906.54	136468	884.334	0.671	42.952		3.8277e+09	1086162
	43	885	3.82773e+09	1607	884.57	43.02	1.26522e+06	3360.6	136464	884.545	1.184	42.948		3.8277e+09	1082758
	43	885	3.82773e+09	1607	884.57	43.02	1.26598e+06	2430.11	136524	885.069	0.856	43.012		3.8277e+09	1087958
	43	885	3.82773e+09	1607	884.57	43.02	1.265e+06	2809.28	136471	884.498	0.99	42.955		3.8277e+09	1083783
	43	885	3.82773e+09	1607	884.57	43.02	1264886	2587.1	136475	884.474	0.911	42.959		3.8277e+09	1083668
	43	885	3.82773e+09	1607	884.57	43.02	1.26404e+06	1797.24	136515	884.347	0.633	43.002		3.8277e+09	1084627
	43	885	3.82773e+09	1607	884.57	43.02	1.26512e+06	2883.17	136482	884.585	1.015	42.967		3.8277e+09	1086180
	43	760	3.82773e+09	1607	759.85	42.9	935527	2775.92	136031	759.692	1.099	42.486		3.8277e+09	1087911
	43	760	3.82773e+09	1607	759.86	42.9	936491	2096.5	136023	760.04	0.83	42.477		3.8277e+09	1083352
	43	760	3.82773e+09	1607	759.86	42.9	935806	2375.79	136075	759.988	0.941	42.532		3.8277e+09	1089368
	43	760	3.82773e+09	1607	759.86	42.9	935065	1624.29	136109	759.839	0.643	42.569		3.8277e+09	1084797
	43	760	3.82773e+09	1607	759.86	42.9	935080	1498.77	136112	759.857	0.593	42.572		3.8277e+09	1083339
	43	760	3.82773e+09	1607	759.86	42.9	934489	1917.13	136086	759.513	0.759	42.544		3.8277e+09	1085998
	43	760	3.82773e+09	1607	759.86	42.9	933939	2023.12	136193	759.747	0.802	42.658		3.8277e+09	1086189
	43	760	3.82773e+09	1607	759.87	42.9	935200	2156.87	136266	760.555	0.854	42.736		3.8277e+09	1082522
	43	760	3.82773e+09	1607	759.87	42.9	934076	2844.59	136247	760.029	1.127	42.716		3.8277e+09	1087793
	43	760	3.82773e+09	1607	759.87	42.89	933185	2363.67	136236	759.63	0.937	42.704		3.8277e+09	1088548
	43	760	3.82773e+09	1607	759.87	42.89	932962	1860.98	136243	759.571	0.738	42.712		3.8277e+09	1083397
	43	760	3.82773e+09	1607	759.87	42.89	933654	2746.95	136239	759.828	1.088	42.707		3.8277e+09	1087605
	43	760	3.82773e+09	1607	759.87	42.89	933643	1487.47	136288	760.032	0.589	42.76		3.8277e+09	1090923
	43	760	3.82773e+09	1607	759.87	42.89	933477	1959.3	136313	760.072	0.777	42.786		3.8277e+09	1087065
	43	760	3.82773e+09	1607	759.87	42.89	934348	2117.53	136342	760.54	0.839	42.817		3.8277e+09	1087355
	43	760	3.82773e+09	1607	759.88	42.89	933447	2003.41	136340	760.174	0.794	42.815		3.8277e+09	1085764
	43	760	3.82773e+09	1607	759.88	42.89	933452	1722.67	136301	760.011	0.683	42.773		3.8277e+09	1083432
	43	760	3.82773e+09	1607	759.88	42.89	933132	2513.17	136313	759.935	0.996	42.786		3.8277e+09	1087452
	43	760	3.82773e+09	1607	759.88	42.89	932865	1773.33	136326	759.884	0.703	42.8		3.8277e+09	1082566
	43	760	3.82773e+09	1607	759.89	42.89	933777	2439.56	136415	760.623	0.966	42.895		3.8277e+09	1085731
	43	760	3.82773e+09	1607	759.89	42.89	932796	1737.1	136324	759.848	0.688	42.798		3.8277e+09	1086570
	43	760	3.82773e+09	1607	759.89	42.9	934813	2450.09	136354	760.775	0.97	42.83		3.8277e+09	1081588
	43	760	3.82773e+09	1607	759.89	42.9	932251	2491.31	136371	759.832	0.988	42.848		3.8277e+09	1082847
	43	760	3.82773e+09	1607	759.89	42.9	933064	1919.89	136356	760.09	0.761	42.832		3.8277e+09	1083260
	43	760	3.82773e+09	1607	759.89	42.9	933184	2197.84	136370	760.197	0.871	42.847		3.8277e+09	1087642
	43	760	3.82773e+09	1607	759.9	42.9	932661	2314.79	136374	760.007	0.917	42.851		3.8277e+09	1086152
	43	760	3.82773e+09	1607	759.9	42.9	933739	2728.55	136379	760.455	1.081	42.857		3.8277e+09	1091402
	43	760	3.82773e+09	1607	759.9	42.9	932586	1622.01	136428	760.207	0.643	42.909		3.8277e+09	1089399
	43	760	3.82773e+09	1607	759.91	42.9	932443	2312.54	136395	760.01	0.917	42.874		3.8277e+09	1089532
	43	760	3.82773e+09	1607	759.91	42.9	933652	2611.09	136376	760.408	1.035	42.854		3.8277e+09	1082321
	43	760	3.82773e+09	1607	759.91	42.9	933319	1869.48	136348	760.157	0.741	42.824		3.8277e+09	1086500
	43	760	3.82773e+09	1607	759.91	42.9	932652	2565.66	136452	760.335	1.016	42.935		3.8277e+09	1088359
	43	760	3.82773e+09	1607	759.91	42.9	934248	2458.56	136397	760.734	0.974	42.876		3.8277e+09	1084839
	43	760	3.82773e+09	1607	759.91	42.9	932456	2116.57	136389	759.989	0.839	42.867		3.8277e+09	1081596
	43	760	3.82773e+09	1607	759.92	42.9	932822	1997.26	136417	760.253	0.792	42.897		3.8277e+09	1082563
	43	760	3.82773e+09	1607	759.92	42.9	932731	3163.72	136463	760.413	1.254	42.946		3.8277e+09	1084353
	43	760	3.82773e+09	1607	759.92	42.9	933658	2247.2	136462	760.776	0.89	42.945		3.8277e+09	1084486
	43	760	3.82773e+09	1607	759.92	42.9	933088	2537.9	136367	760.147	1.006	42.844		3.8277e+09	1089768
	43	760	3.82773e+09	1607	759.92	42.9	930989	2166.36	136406	759.48	0.859	42.886		3.8277e+09	1088894
	43	760	3.82773e+09	1607	759.92	42.9	932785	2323.86	136474	760.481	0.921	42.958		3.8277e+09	1086027
	43	760	3.82773e+09	1607	759.93	42.9	933028	2560.74	136462	760.526	1.015	42.945		3.8277e+09	1084629
	43	760	3.82773e+09	1607	759.93	42.9	932217	2348.99	136437	760.099	0.931	42.919		3.8277e+09	1085309
	43	700	3.82773e+09	1607	700.14	42.81	789380	2535.87	135956	699.877	1.062	42.406		3.8277e+09	1086096
	43	700	3.82773e+09	1607	700.14	42.81	788905	1742.93	136002	699.872	0.73	42.455		3.8277e+09	1087169
	43	700	3.82773e+09	1607	700.15	42.81	789185	2089.4	136044	700.166	0.875	42.499		3.8277e+09	1085124
	43	700	3.82773e+09	1607	700.14	42.81	789060	1816.17	136012	699.979	0.761	42.465		3.8277e+09	1084799
	43	700	3.82773e+09	1607	700.14	42.81	787136	2200.62	136083	699.472	0.922	42.541		3.8277e+09	1085210
	43	700	3.82773e+09	1607	700.14	42.81	788901	1948.24	136075	700.177	0.816	42.532		3.8277e+09	1086010
	43	700	3.82773e+09	1607	700.14	42.81	788819	1384.41	136162	700.51	0.58	42.625		3.8277e+09	1082286
	43	700	3.82773e+09	1607	700.14	42.81	788067	2012.39	136188	700.305	0.843	42.653		3.8277e+09	1085205
	43	700	3.82773e+09	1607	700.15	42.81	788885	1486.16	136181	700.618	0.622	42.645		3.8277e+09	1087060
	43	700	3.82773e+09	1607	700.14	42.81	789338	1760.53	136212	700.938	0.737	42.678		3.8277e+09	1082230
	43	700	3.82773e+09	1607	700.15	42.81	786980	2698.2	136223	699.997	1.131	42.69		3.8277e+09	1086561
	43	700	3.82773e+09	1607	700.15	42.81	786585	1766.74	136243	699.916	0.741	42.712		3.8277e+09	1082830
	43	700	3.82773e+09	1607	700.15	42.8	788390	1759.34	136230	700.618	0.737	42.698		3.8277e+09	1082385
	43	700	3.82773e+09	1607	700.15	42.8	788206	2184.37	136300	700.837	0.915	42.772		3.8277e+09	1087291
	43	700	3.82773e+09	1607	700.15	42.8	787451	2471.74	136265	700.372	1.036	42.735		3.8277e+09	1086300
	43	700	3.82773e+09	1607	700.15	42.8	786832	2219.64	136353	700.486	0.93	42.829		3.8277e+09	1087214
	43	700	3.82773e+09	1607	700.15	42.8	787352	1898.31	136335	700.627	0.795	42.81		3.8277e+09	1084870
	43	700	3.82773e+09	1607	700.15	42.8	787641	1871.78	136315	700.664	0.784	42.788		3.8277e+09	1086396
	43	700	3.82773e+09	1607	700.15	42.8	787142	1498.91	136287	700.336	0.628	42.758		3.8277e+09	1084997
	43	700	3.82773e+09	1607	700.15	42.8	787769	2165.97	136288	700.603	0.907	42.76		3.8277e+09	1084204
	43	700	3.82773e+09	1607	700.15	42.8	788252	2002	136351	701.072	0.839	42.827		3.8277e+09	1083494
	43	700	3.82773e+09	1607	700.15	42.8	788214	2055.47	136341	701.014	0.861	42.816		3.8277e+09	1084246
	43	700	3.82773e+09	1607	700.15	42.8	786882	1639.59	136367	700.566	0.687	42.844		3.8277e+09	1086445
	43	700	3.82773e+09	1607	700.15	42.8	787544	2508.18	136337	700.716	1.051	42.812		3.8277e+09	1086013
	43	700	3.82773e+09	1607	700.15	42.79	788026	2948.19	136298	700.753	1.235	42.77		3.8277e+09	1083920
	43	700	3.82773e+09	1607	700.15	42.79	788205	2647.07	136341	701.01	1.109	42.816		3.8277e+09	1088497
	43	700	3.82773e+09	1607	700.15	42.79	786980	2891.12	136346	700.518	1.212	42.821		3.8277e+09	1088885
	43	700	3.82773e+09	1607	700.15	42.79	787079	2752.81	136381	700.708	1.154	42.859		3.8277e+09	1082957
	43	700	3.82773e+09	1607	700.15	42.79	787549	3243.33	136359	700.811	1.359	42.835		3.8277e+09	1083322
	43	700	3.82773e+09	1607	700.15	42.79	786449	2972.85	136339	700.266	1.246	42.814		3.8277e+09	1086461
	43	700	3.82773e+09	1607	700.15	42.79	786384	1780.17	136342	700.251	0.746	42.817		3.8277e+09	1084069
	43	700	3.82773e+09	1607	700.15	42.79	787435	2218.2	136424	701.04	0.93	42.905		3.8277e+09	1084037
	43	700	3.82773e+09	1607	700.15	42.79	786401	2556.46	136377	700.407	1.071	42.855		3.8277e+09	1080487
	43	700	3.82773e+09	1607	700.15	42.79	787031	1966.41	136359	700.595	0.824	42.835		3.8277e+09	1084803
	43	700	3.82773e+09	1607	700.16	42.79	786946	1716.49	136411	700.78	0.72	42.891		3.8277e+09	1084329
	43	700	3.82773e+09	1607	700.16	42.79	785785	2237.57	136402	700.255	0.938	42.881		3.8277e+09	1085759
	43	700	3.82773e+09	1607	700.16	42.81	785810	2175.82	136378	700.164	0.912	42.856		3.8277e+09	1084752
	43	700	3.82773e+09	1607	700.16	42.81	786238	2056.78	136374	700.326	0.862	42.851		3.8277e+09	1083813
	43	700	3.82773e+09	1607	700.16	42.81	785785	1814.03	136369	700.115	0.761	42.846		3.8277e+09	1086271
	43	700	3.82773e+09	1607	700.16	42.81	787322	2495.19	136457	701.133	1.045	42.94		3.8277e+09	1087398
	43	700	3.82773e+09	1607	700.16	42.81	788006	1543.5	136379	701.088	0.647	42.857		3.8277e+09	1087194
	43	700	3.82773e+09	1607	700.16	42.81	786366	1845.31	136422	700.584	0.774	42.903		3.8277e+09	1085662
	43	570	3.82773e+09	1607	569.8	42.72	496089	2233.57	135935	569.541	1.052	42.384		3.8277e+09	1086842
	43	570	3.82773e+09	1607	569.8	42.72	497390	2602.71	135983	570.355	1.225	42.435		3.8277e+09	1085647
	43	570	3.82773e+09	1607	569.8	42.72	495695	1384.78	136043	569.809	0.652	42.498		3.8277e+09	1088502
	43	570	3.82773e+09	1607	569.81	42.72	496473	1489.31	136043	570.176	0.701	42.498		3.8277e+09	1083561
	43	570	3.82773e+09	1607	569.8	42.72	495754	1557.36	136108	570.111	0.733	42.568		3.8277e+09	1083682
	43	570	3.82773e+09	1607	569.8	42.72	496140	2227.29	136124	570.36	1.049	42.585		3.8277e+09	1083170
	43	570	3.82773e+09	1607	569.8	42.71	495492	2706.07	136097	569.941	1.275	42.556		3.8277e+09	1085913
	43	570	3.82773e+09	1607	569.8	42.71	495444	2768.84	136178	570.26	1.304	42.642		3.8277e+09	1083372
	43	570	3.82773e+09	1607	569.8	42.71	495774	1513.29	136123	570.183	0.713	42.584		3.8277e+09	1084433
	43	570	3.82773e+09	1607	569.8	42.71	495799	1937.79	136164	570.368	0.913	42.627		3.8277e+09	1083426
	43	570	3.82773e+09	1607	569.8	42.71	494767	2360.67	136216	570.102	1.112	42.683		3.8277e+09	1086809
	43	570	3.82773e+09	1607	569.81	42.71	495342	2573.97	136221	570.393	1.213	42.688		3.8277e+09	1083321
	43	570	3.82773e+09	1607	569.81	42.71	495318	838.837	136231	570.425	0.395	42.699		3.8277e+09	1084274
	43	570	3.82773e+09	1607	569.81	42.71	494632	1619.35	136281	570.313	0.763	42.752		3.8277e+09	1083075
	43	570	3.82773e+09	1607	569.81	42.71	494797	3033.32	136266	570.327	1.429	42.736		3.8277e+09	1086638
	43	570	3.82773e+09	1607	569.81	42.71	494374	1255.31	136269	570.141	0.592	42.739		3.8277e+09	1085425
	43	570	3.82773e+09	1607	569.81	42.71	496021	1943.73	136282	570.972	0.915	42.753		3.8277e+09	1083260
	43	570	3.82773e+09	1607	569.81	42.71	494866	1581.65	136283	570.432	0.745	42.754		3.8277e+09	1085676
	43	570	3.82773e+09	1607	569.81	42.71	495016	1262.62	136320	570.659	0.595	42.794		3.8277e+09	1086664
	43	570	3.82773e+09	1607	569.81	42.71	494685	2629.34	136288	570.368	1.239	42.76		3.8277e+09	1086573
	43	570	3.82773e+09	1607	569.81	42.71	494422	2983.85	136298	570.286	1.406	42.77		3.8277e+09	1086605
	43	570	3.82773e+09	1607	569.81	42.71	495345	2593.8	136300	570.73	1.222	42.772		3.8277e+09	1087670
	43	570	3.82773e+09	1607	569.81	42.71	493804	1610.73	136305	570.025	0.759	42.778		3.8277e+09	1087804
	43	570	3.82773e+09	1607	569.81	42.71	494766	1886.9	136329	570.58	0.889	42.803		3.8277e+09	1086356
	43	570	3.82773e+09	1607	569.81	42.71	495504	3489.98	136311	570.851	1.643	42.784		3.8277e+09	1084255
	43	570	3.82773e+09	1607	569.81	42.71	495107	2459.85	136332	570.753	1.159	42.807		3.8277e+09	1086429
	43	570	3.82773e+09	1607	569.81	42.71	495248	2407.93	136316	570.752	1.134	42.789		3.8277e+09	1087040
	43	570	3.82773e+09	1607	569.81	42.71	494932	2380.07	136316	570.603	1.121	42.789		3.8277e+09	1083795
	43	570	3.82773e+09	1607	569.81	42.71	494505	2714.77	136361	570.592	1.279	42.837		3.8277e+09	1088405
	43	570	3.82773e+09	1607	569.81	42.71	494509	1846.87	136333	570.476	0.871	42.808		3.8277e+09	1085420
	43	570	3.82773e+09	1607	569.81	42.69	494948	2540.02	136369	570.835	1.196	42.846		3.8277e+09	1084344
	43	570	3.82773e+09	1607	569.81	42.69	494197	2498.26	136326	570.299	1.177	42.8		3.8277e+09	1084361
	43	570	3.82773e+09	1607	569.81	42.69	494504	1773.85	136381	570.677	0.836	42.859		3.8277e+09	1089689
	43	570	3.82773e+09	1607	569.8	42.69	495417	2509.06	136404	571.205	1.182	42.883		3.8277e+09	1085203
	43	570	3.82773e+09	1607	569.8	42.69	493853	2066.97	136398	570.442	0.974	42.877		3.8277e+09	1084988
	43	570	3.82773e+09	1607	569.79	42.69	493707	2092.39	136347	570.157	0.986	42.823		3.8277e+09	1084996
	43	570	3.82773e+09	1607	569.79	42.69	494531	2027.7	136389	570.724	0.956	42.867		3.8277e+09	1088004
	43	570	3.82773e+09	1607	569.79	42.69	494609	1888.71	136347	570.582	0.89	42.823		3.8277e+09	1081283
	43	570	3.82773e+09	1607	569.79	42.69	493771	1773.36	136385	570.349	0.836	42.863		3.8277e+09	1083340
	43	570	3.82773e+09	1607	569.79	42.69	494612	2218.18	136331	570.515	1.045	42.805		3.8277e+09	1089604
	43	570	3.82773e+09	1607	569.79	42.69	494134	1994.79	136411	570.63	0.94	42.891		3.8277e+09	1087366
	43	570	3.82773e+09	1607	569.79	42.69	494763	1659.97	136375	570.774	0.782	42.852		3.8277e+09	1084300
	43	475	3.82774e+09	1607	474.66	42.67	303191	2153.21	135873	474.747	1.098	42.318		3.8277e+09	1086124
	43	475	3.82774e+09	1607	474.66	42.67	302620	1441.84	135944	474.754	0.735	42.393		3.8277e+09	1082446
	43	475	3.82774e+09	1607	474.66	42.67	302696	1805.41	135984	474.961	0.92	42.436		3.8277e+09	1083420
	43	475	3.82774e+09	1607	474.66	42.67	302524	2458.47	135991	474.902	1.254	42.443		3.8277e+09	1083959
	43	475	3.82774e+09	1607	474.66	42.66	301986	2096.01	135985	474.602	1.069	42.437		3.8277e+09	1085341
	43	475	3.82774e+09	1607	474.66	42.66	302054	1958.53	136043	474.881	0.999	42.498		3.8277e+09	1082943
	43	475	3.82774e+09	1607	474.66	42.66	302210	2700.72	136103	475.213	1.378	42.562		3.8277e+09	1086501
	43	475	3.82774e+09	1607	474.66	42.66	302389	2185.62	136088	475.241	1.115	42.546		3.8277e+09	1085682
	43	475	3.82774e+09	1607	474.66	42.66	301776	2697.74	136129	475.102	1.376	42.59		3.8277e+09	1084908
	43	475	3.82774e+09	1607	474.66	42.66	302124	1869.44	136141	475.33	0.954	42.603		3.8277e+09	1083137
	43	475	3.82774e+09	1607	474.66	42.66	301289	1832.59	136154	474.959	0.935	42.617		3.8277e+09	1082469
	43	475	3.82774e+09	1607	474.66	42.66	301569	2676.21	136174	475.186	1.365	42.638		3.8277e+09	1086740
	43	475	3.82774e+09	1607	474.66	42.66	302051	2182.94	136174	475.432	1.113	42.638		3.8277e+09	1085012
	43	475	3.82774e+09	1607	474.66	42.66	301449	2479.85	136255	475.467	1.266	42.724		3.8277e+09	1087152
	43	475	3.82774e+09	1607	474.66	42.66	302163	2308.39	136216	475.667	1.177	42.683		3.8277e+09	1081859
	43	475	3.82774e+09	1607	474.66	42.66	301962	1840.65	136187	475.442	0.939	42.652		3.8277e+09	1087463
	43	475	3.82774e+09	1607	474.66	42.67	302134	2198.02	136215	475.648	1.121	42.682		3.8277e+09	1085999
	43	475	3.82774e+09	1607	474.66	42.67	300613	1884.95	136225	474.914	0.962	42.692		3.8277e+09	1084419
	43	475	3.82774e+09	1607	474.66	42.67	300530	2005.52	136277	475.092	1.024	42.748		3.8277e+09	1081125
	43	475	3.82774e+09	1607	474.66	42.67	302458	2194.37	136233	475.889	1.119	42.701		3.8277e+09	1084051
	43	475	3.82774e+09	1607	474.66	42.67	301121	2162.38	136263	475.334	1.104	42.733		3.8277e+09	1086606
	43	475	3.82774e+09	1607	474.66	42.67	301795	2872.96	136220	475.496	1.466	42.687		3.8277e+09	1085581
	43	475	3.82774e+09	1607	474.66	42.67	303308	1716.1	136269	476.475	0.875	42.739		3.8277e+09	1083543
	43	475	3.82774e+09	1607	474.66	42.67	301652	2598.29	136238	475.499	1.326	42.706		3.8277e+09	1084295
	43	475	3.82774e+09	1607	474.66	42.67	302235	2806.68	136269	475.927	1.432	42.739		3.8277e+09	1085932
	43	475	3.82774e+09	1607	474.66	42.67	301119	2690.09	136264	475.337	1.372	42.734		3.8277e+09	1082557
	43	475	3.82774e+09	1607	474.66	42.67	300151	1791.24	136286	474.936	0.914	42.757		3.8277e+09	1082964
	43	475	3.82774e+09	1607	474.66	42.67	300528	2869.1	136303	475.2	1.465	42.776		3.8277e+09	1086332
	43	475	3.82774e+09	1607	474.66	42.67	301236	2789	136311	475.596	1.423	42.784		3.8277e+09	1086621
	43	475	3.82774e+09	1607	474.66	42.67	300616	1850.27	136288	475.182	0.944	42.76		3.8277e+09	1088345
	43	475	3.82774e+09	1607	474.66	42.67	301667	2149.88	136320	475.854	1.097	42.794		3.8277e+09	1082251
	43	475	3.82774e+09	1607	474.66	42.67	300315	2625.88	136299	475.075	1.341	42.771		3.8277e+09	1084653
	43	475	3.82774e+09	1607	474.66	42.67	300143	1445.49	136274	474.881	0.738	42.745		3.8277e+09	1089367
	43	475	3.82774e+09	1607	474.66	42.67	302140	2836.98	136349	476.218	1.447	42.825		3.8277e+09	1089248
	43	475	3.82774e+09	1607	474.66	42.67	300583	2429.85	136383	475.568	1.24	42.861		3.8277e+09	1081065
	43	475	3.82774e+09	1607	474.66	42.67	300324	1594.81	136375	475.402	0.814	42.852		3.8277e+09	1084926
	43	475	3.82774e+09	1607	474.66	42.67	301346	2100.07	136329	475.728	1.072	42.803		3.8277e+09	1083237
	43	475	3.82774e+09	1607	474.66	42.67	300306	2059.36	136368	475.363	1.051	42.845		3.8277e+09	1083971
	43	475	3.82774e+09	1607	474.66	42.67	300521	2002.04	136368	475.473	1.022	42.845		3.8277e+09	1087576
	43	475	3.82774e+09	1607	474.66	42.67	301390	1989.82	136355	475.861	1.015	42.831		3.8277e+09	1086674
	43	475	3.82774e+09	1607	474.66	42.67	302023	1623.81	136361	476.21	0.829	42.837		3.8277e+09	1085013
	43	475	3.82774e+09	1607	474.66	42.67	300867	1924.12	136369	475.654	0.982	42.846		3.8277e+09	1086684
	43	510	3.82774e+09	1607	510.19	42.65	373816	1463.98	135886	510.289	0.725	42.331		3.8277e+09	1079877
	43	510	3.82774e+09	1607	510.19	42.63	372752	1109.7	135936	509.972	0.55	42.385		3.8277e+09	1086274
	43	510	3.82774e+09	1607	510.19	42.63	372911	2232.65	135981	510.239	1.106	42.432		3.8277e+09	1085280
	43	510	3.82774e+09	1607	510.19	42.63	373097	1585.48	135973	510.298	0.785	42.424		3.8277e+09	1083318
	43	510	3.82774e+09	1607	510.19	42.63	373072	1518.61	136025	510.504	0.752	42.479		3.8277e+09	1086241
	43	510	3.82774e+09	1607	510.2	42.63	373264	2171.78	136056	510.73	1.076	42.512		3.8277e+09	1086436
	43	510	3.82774e+09	1607	510.2	42.63	373288	2438.49	136036	510.657	1.208	42.491		3.8277e+09	1084368
	43	510	3.82774e+09	1607	510.2	42.63	373407	2390.95	136070	510.859	1.184	42.527		3.8277e+09	1081915
	43	510	3.82774e+09	1607	510.2	42.63	373282	2262.3	136079	510.835	1.12	42.537		3.8277e+09	1086228
	43	510	3.82774e+09	1607	510.2	42.63	370913	2910.59	136115	509.813	1.443	42.575		3.8277e+09	1088089
	43	510	3.82774e+09	1607	510.2	42.63	372649	1570.6	136081	510.53	0.778	42.539		3.8277e+09	1082529
	43	510	3.82774e+09	1607	510.2	42.63	372613	2019.3	136118	510.669	1	42.578		3.8277e+09	1088196
	43	510	3.82774e+09	1607	510.2	42.63	372308	1919.53	136187	510.809	0.951	42.652		3.8277e+09	1084127
	43	510	3.82774e+09	1607	510.2	42.64	371947	2030.02	136148	510.465	1.006	42.61		3.8277e+09	1082070
	43	510	3.82774e+09	1607	510.2	42.64	372528	1583.65	136152	510.77	0.784	42.615		3.8277e+09	1085739
	43	510	3.82774e+09	1607	510.21	42.64	372893	2227.01	136171	511.031	1.104	42.635		3.8277e+09	1086938
	43	510	3.82774e+09	1607	510.21	42.64	371987	1905.92	136168	510.569	0.944	42.632		3.8277e+09	1081306
	43	510	3.82774e+09	1607	510.21	42.64	372680	1672.92	136159	510.875	0.829	42.622		3.8277e+09	1086012
	43	510	3.82774e+09	1607	510.21	42.64	373035	2805.76	136248	511.426	1.39	42.717		3.8277e+09	1084777
	43	510	3.82774e+09	1607	510.21	42.64	371879	2546.28	136202	510.659	1.262	42.668		3.8277e+09	1087374
	43	510	3.82774e+09	1607	510.21	42.64	371499	2195.1	136204	510.479	1.088	42.67		3.8277e+09	1085443
	43	510	3.82774e+09	1607	510.21	42.64	371385	1981.83	136182	510.33	0.983	42.646		3.8277e+09	1081286
	43	510	3.82774e+09	1607	510.22	42.64	372997	2573.44	136313	511.683	1.275	42.786		3.8277e+09	1084816
	43	510	3.82774e+09	1607	510.22	42.64	370887	2091.73	136238	510.32	1.037	42.706		3.8277e+09	1085309
	43	510	3.82774e+09	1607	510.22	42.64	370410	2805.86	136253	510.147	1.391	42.722		3.8277e+09	1085976
	43	510	3.82774e+09	1607	510.22	42.65	371880	2183.55	136263	510.918	1.082	42.733		3.8277e+09	1086848
	43	510	3.82774e+09	1607	510.22	42.65	372113	2434.18	136232	510.902	1.206	42.7		3.8277e+09	1083354
	43	510	3.82774e+09	1607	510.22	42.65	371361	2351.05	136290	510.775	1.165	42.762		3.8277e+09	1082108
	43	510	3.82774e+09	1607	510.22	42.65	370845	2065.81	136225	510.244	1.024	42.692		3.8277e+09	1084331
	43	510	3.82774e+09	1607	510.22	42.65	370651	2022.98	136255	510.275	1.003	42.724		3.8277e+09	1085549
	43	510	3.82774e+09	1607	510.23	42.65	370344	1921.23	136273	510.199	0.952	42.744		3.8277e+09	1083205
	43	510	3.82774e+09	1607	510.23	42.65	370932	985.648	136284	510.537	0.489	42.755		3.8277e+09	1082674
	43	510	3.82774e+09	1607	510.23	42.65	370275	2096.34	136298	510.27	1.039	42.77		3.8277e+09	1080625
	43	510	3.82774e+09	1607	510.23	42.65	371461	2283.77	136217	510.515	1.132	42.684		3.8277e+09	1084683
	43	510	3.82774e+09	1607	510.23	42.65	370644	2102.78	136266	510.318	1.043	42.736		3.8277e+09	1084847
	43	510	3.82774e+09	1607	510.23	42.65	371080	2414.22	136292	510.644	1.197	42.764		3.8277e+09	1088950
	43	510	3.82774e+09	1607	510.23	42.65	371422	1703.68	136280	510.763	0.844	42.751		3.8277e+09	1084371
	43	510	3.82774e+09	1607	510.23	42.63	372556	1611.3	136291	511.372	0.798	42.763		3.8277e+09	1082097
	43	510	3.82774e+09	1607	510.23	42.63	371532	1207.84	136285	510.839	0.599	42.756		3.8277e+09	1079358
	43	510	3.82774e+09	1607	510.23	42.63	370054	931.243	136299	510.166	0.462	42.771		3.8277e+09	1085667
	43	510	3.82774e+09	1607	510.23	42.63	371575	1624.42	136282	510.847	0.805	42.753		3.8277e+09	1086871
	43	510	3.82774e+09	1607	510.23	42.63	371115	1422.15	136253	510.497	0.705	42.722		3.8277e+09	1087616
	43	635	3.82774e+09	1607	634.92	42.62	639962	2500.66	135903	635.213	1.111	42.35		3.8277e+09	1083384
	43	635	3.82774e+09	1607	634.92	42.62	639564	1812.8	135906	635.049	0.805	42.353		3.8277e+09	1082263
	43	635	3.82774e+09	1607	634.92	42.62	638944	2712.86	135948	634.949	1.206	42.397		3.8277e+09	1083784
	43	635	3.82774e+09	1607	634.92	42.62	637980	1690.44	135975	634.635	0.752	42.426		3.8277e+09	1084531
	43	635	3.82774e+09	1607	634.92	42.62	638355	1378.66	135991	634.868	0.613	42.443		3.8277e+09	1083211
	43	635	3.82774e+09	1607	634.92	42.62	637511	2235.64	136065	634.804	0.993	42.522		3.8277e+09	1086499
	43	635	3.82774e+09	1607	634.92	42.62	638524	2234.01	136048	635.183	0.993	42.504		3.8277e+09	1081743
	43	635	3.82774e+09	1607	634.92	42.62	637310	2208.74	136052	634.66	0.982	42.508		3.8277e+09	1085360
	43	635	3.82774e+09	1607	634.92	42.62	638200	3091.2	136099	635.253	1.375	42.558		3.8277e+09	1084727
	43	635	3.82774e+09	1607	634.92	42.64	638493	2354.01	136165	635.662	1.046	42.628		3.8277e+09	1084842
	43	635	3.82774e+09	1607	634.92	42.64	637702	1248.86	136102	635.046	0.555	42.561		3.8277e+09	1087890
	43	635	3.82774e+09	1607	634.92	42.64	637937	2466.43	136137	635.297	1.097	42.599		3.8277e+09	1086388
	43	635	3.82774e+09	1607	634.92	42.64	638555	2007.88	136174	635.728	0.893	42.638		3.8277e+09	1084218
	43	635	3.82774e+09	1607	634.92	42.64	637439	2043.83	136173	635.228	0.909	42.637		3.8277e+09	1086688
	43	635	3.82774e+09	1607	634.92	42.64	637736	2325.14	136192	635.44	1.034	42.657		3.8277e+09	1085201
	43	635	3.82774e+09	1607	634.92	42.64	637084	1678.92	136186	635.125	0.747	42.651		3.8277e+09	1085297
	43	635	3.82774e+09	1607	634.92	42.64	637576	1991.35	136143	635.162	0.885	42.605		3.8277e+09	1084861
	43	635	3.82774e+09	1607	634.92	42.64	636558	1642.93	136206	634.976	0.731	42.672		3.8277e+09	1084893
	43	635	3.82774e+09	1607	634.93	42.64	636387	2237.16	136197	634.861	0.995	42.662		3.8277e+09	1084217
	43	635	3.82774e+09	1607	634.92	42.64	637466	2138.52	136215	635.417	0.951	42.682		3.8277e+09	1087723
	43	635	3.82774e+09	1607	634.92	42.64	637892	1790.7	136245	635.734	0.796	42.714		3.8277e+09	1089316
	43	635	3.82774e+09	1607	634.92	42.6	636761	3011.9	136245	635.23	1.339	42.714		3.8277e+09	1083451
	43	635	3.82774e+09	1607	634.93	42.6	636561	2256.74	136253	635.176	1.003	42.722		3.8277e+09	1080382
	43	635	3.82774e+09	1607	634.93	42.6	637559	1980.09	136187	635.341	0.881	42.652		3.8277e+09	1080533
	43	635	3.82774e+09	1607	634.93	42.6	637630	2712.29	136258	635.672	1.206	42.728		3.8277e+09	1085487
	43	635	3.82774e+09	1607	634.93	42.6	636676	3164.65	136262	635.264	1.408	42.732		3.8277e+09	1080368
	43	635	3.82774e+09	1607	634.93	42.6	636863	3091.14	136265	635.36	1.375	42.735		3.8277e+09	1083027
	43	635	3.82774e+09	1607	634.93	42.6	637389	1748.92	136284	635.675	0.778	42.755		3.8277e+09	1087179
	43	635	3.82774e+09	1607	634.92	42.6	637007	2538.52	136238	635.31	1.129	42.706		3.8277e+09	1083278
	43	635	3.82774e+09	1607	634.93	42.6	637557	2751.87	136243	635.576	1.223	42.712		3.8277e+09	1081217
	43	635	3.82774e+09	1607	634.93	42.6	636557	1958.56	136290	635.33	0.872	42.762		3.8277e+09	1083637
	43	635	3.82774e+09	1607	634.93	42.6	636889	2635.62	136257	635.338	1.172	42.726		3.8277e+09	1086156
	43	635	3.82774e+09	1607	634.93	42.6	637042	2666.31	136269	635.457	1.186	42.739		3.8277e+09	1081224
	43	635	3.82774e+09	1607	634.93	42.61	636465	1851.91	136321	635.421	0.824	42.795		3.8277e+09	1086183
	43	635	3.82774e+09	1607	634.93	42.61	636987	2013.14	136262	635.403	0.896	42.732		3.8277e+09	1080751
	43	635	3.82774e+09	1607	634.93	42.61	637436	1676.93	136298	635.756	0.746	42.77		3.8277e+09	1088642
	43	635	3.82774e+09	1607	634.93	42.61	636343	1788.8	136250	635.066	0.796	42.719		3.8277e+09	1083064
	43	635	3.82774e+09	1607	634.93	42.61	637277	2536.43	136306	635.718	1.128	42.779		3.8277e+09	1086781
	43	635	3.82774e+09	1607	634.93	42.61	636992	1928.32	136303	635.579	0.858	42.776		3.8277e+09	1083356
	43	635	3.82774e+09	1607	634.93	42.61	636569	1565.39	136286	635.319	0.696	42.757		3.8277e+09	1085389
	43	635	3.82774e+09	1607	634.93	42.61	637851	1838.56	136277	635.851	0.817	42.748		3.8277e+09	1085257
	43	635	3.82774e+09	1607	634.93	42.61	636059	1802.54	136283	635.079	0.802	42.754		3.8277e+09	1089500
	43	760	3.82774e+09	1607	760.18	42.61	937721	2317.63	135906	760.036	0.917	42.353		3.8277e+09	1084818
	43	760	3.82774e+09	1607	760.18	42.61	937380	2401.77	135932	760.01	0.95	42.38		3.8277e+09	1083206
	43	760	3.82774e+09	1607	760.18	42.61	937258	2167.48	135946	760.02	0.857	42.395		3.8277e+09	1084441
	43	760	3.82774e+09	1607	760.18	42.61	936343	1873.87	136008	759.919	0.742	42.461		3.8277e+09	1085906
	43	760	3.82774e+09	1607	760.18	42.61	936097	2203.16	136009	759.826	0.872	42.462		3.8277e+09	1081531
	43	760	3.82774e+09	1607	760.18	42.61	936087	1986.13	136007	759.813	0.786	42.46		3.8277e+09	1083447
	43	760	3.82774e+09	1607	760.18	42.61	936742	2327.5	136044	760.228	0.921	42.499		3.8277e+09	1085721
	43	760	3.82774e+09	1607	760.19	42.61	934842	1924.73	136099	759.708	0.762	42.558		3.8277e+09	1082363
	43	760	3.82774e+09	1607	760.19	42.61	936056	2630.97	136069	760.062	1.041	42.526		3.8277e+09	1087538
	43	760	3.82774e+09	1607	760.18	42.61	936831	2966.48	136077	760.402	1.174	42.535		3.8277e+09	1081766
	43	760	3.82774e+09	1607	760.19	42.61	935966	1844.84	136151	760.372	0.73	42.613		3.8277e+09	1086380
	43	760	3.82774e+09	1607	760.19	42.61	935941	1474.34	136152	760.367	0.584	42.615		3.8277e+09	1086080
	43	760	3.82774e+09	1607	760.19	42.61	936615	1991.33	136172	760.718	0.788	42.636		3.8277e+09	1089357
	43	760	3.82774e+09	1607	760.19	42.61	935615	2413.06	136160	760.271	0.955	42.623		3.8277e+09	1089130
	43	760	3.82774e+09	1607	760.19	42.61	936385	2033.44	136163	760.589	0.805	42.626		3.8277e+09	1080677
	43	760	3.82774e+09	1607	760.19	42.61	936009	1234.66	136219	760.677	0.489	42.686		3.8277e+09	1079742
	43	760	3.82774e+09	1607	760.19	42.61	935418	1659.5	136228	760.48	0.657	42.696		3.8277e+09	1084020
	43	760	3.82774e+09	1607	760.19	42.61	935640	2309.13	136202	760.458	0.914	42.668		3.8277e+09	1085287
	43	760	3.82774e+09	1607	760.19	42.61	935022	2136.2	136215	760.269	0.846	42.682		3.8277e+09	1081390
	43	760	3.82774e+09	1607	760.19	42.61	933998	2031.7	136255	760.032	0.805	42.724		3.8277e+09	1081970
	43	760	3.82774e+09	1607	760.19	42.61	935480	2045.68	136216	760.455	0.81	42.683		3.8277e+09	1084120
	43	760	3.82774e+09	1607	760.19	42.61	934164	2286.62	136255	760.098	0.906	42.724		3.8277e+09	1088220
	43	760	3.82774e+09	1607	760.2	42.61	936083	3060.26	136297	761.036	1.211	42.769		3.8277e+09	1085372
	43	760	3.82774e+09	1607	760.19	42.61	935132	2983.94	136238	760.409	1.182	42.706		3.8277e+09	1083914
	43	760	3.82774e+09	1607	760.2	42.61	934609	3236.54	136249	760.249	1.282	42.718		3.8277e+09	1088595
	43	760	3.82774e+09	1607	760.2	42.61	934579	2065.13	136228	760.148	0.818	42.696		3.8277e+09	1084646
	43	760	3.82774e+09	1607	760.2	42.61	935695	2337.89	136272	760.776	0.926	42.742		3.8277e+09	1083664
	43	760	3.82774e+09	1607	760.2	42.61	934683	2745.45	136251	760.287	1.087	42.72		3.8277e+09	1085002
	43	760	3.82774e+09	1607	760.2	42.61	934135	2536.18	136316	760.345	1.004	42.789		3.8277e+09	1082929
	43	760	3.82774e+09	1607	760.2	42.61	934860	1961.41	136277	760.467	0.777	42.748		3.8277e+09	1081588
	43	760	3.82774e+09	1607	760.2	42.61	935191	2809.09	136286	760.636	1.113	42.757		3.8277e+09	1084991
	43	760	3.82774e+09	1607	760.2	42.61	935285	1818.91	136314	760.792	0.72	42.787		3.8277e+09	1085078
	43	760	3.82774e+09	1607	760.2	42.61	934744	2461.76	136329	760.641	0.975	42.803		3.8277e+09	1084298
	43	760	3.82774e+09	1607	760.2	42.61	933912	1771.52	136289	760.142	0.702	42.761		3.8277e+09	1085180
	43	760	3.82774e+09	1607	760.2	42.61	934369	1288.45	136306	760.396	0.51	42.779		3.8277e+09	1087485
	43	760	3.82774e+09	1607	760.2	42.61	935154	1322.36	136305	760.702	0.523	42.778		3.8277e+09	1083995
	43	760	3.82774e+09	1607	760.2	42.61	934977	2187.88	136299	760.607	0.866	42.771		3.8277e+09	1080511
	43	760	3.82774e+09	1607	760.2	42.61	935548	2345.26	136338	760.998	0.929	42.813		3.8277e+09	1085047
	43	760	3.82774e+09	1607	760.2	42.61	935028	1749.88	136322	760.724	0.693	42.796		3.8277e+09	1085961
	43	760	3.82774e+09	1607	760.2	42.61	934376	1884.88	136278	760.28	0.747	42.749		3.8277e+09	1082937
	43	760	3.82774e+09	1607	760.2	42.61	934485	1885.5	136338	760.577	0.747	42.813		3.8277e+09	1080936
	43	760	3.82774e+09	1607	760.2	42.61	933468	1563.74	136276	759.911	0.62	42.747		3.8277e+09	1080592
	41	760	3.82774e+09	1607	759.99	42.03	943943	2112.84	135137	759.3	0.834	41.539		3.8277e+09	1080694
	41	760	3.82774e+09	1607	760	42.03	943180	1392.77	135206	759.283	0.55	41.611		3.8277e+09	1083299
	41	760	3.82774e+09	1607	760	42.03	943919	2150.44	135231	759.678	0.849	41.638		3.8277e+09	1083997
	41	760	3.82774e+09	1607	760	42.03	943381	2942.99	135263	759.597	1.161	41.671		3.8277e+09	1081620
	41	760	3.82774e+09	1607	760	42.03	943675	2188.38	135281	759.787	0.864	41.69		3.8277e+09	1080776
	41	760	3.82774e+09	1607	760	42.03	943925	3187.65	135355	760.191	1.257	41.769		3.8277e+09	1082742
	41	760	3.82774e+09	1607	760	42.03	943434	3093.13	135288	759.721	1.221	41.698		3.8277e+09	1085726
	41	760	3.82774e+09	1607	760	42.03	941954	1847.55	135320	759.269	0.73	41.732		3.8277e+09	1083923
	41	760	3.82774e+09	1607	760.01	42.03	943866	2299.09	135362	760.198	0.907	41.776		3.8277e+09	1084624
	41	760	3.82774e+09	1607	760.01	42.03	942689	2593.14	135355	759.704	1.024	41.769		3.8277e+09	1080804
	41	760	3.82774e+09	1607	760.01	42.03	944654	2652.67	135446	760.856	1.047	41.865		3.8277e+09	1083591
	41	760	3.82774e+09	1607	760.02	42.03	941798	3345.35	135427	759.65	1.321	41.845		3.8277e+09	1086484
	41	760	3.82774e+09	1607	760.01	42.03	942040	2391.84	135445	759.82	0.945	41.864		3.8277e+09	1082668
	41	760	3.82774e+09	1607	760.02	42.03	942864	2312.11	135431	760.088	0.913	41.849		3.8277e+09	1080506
	41	760	3.82774e+09	1607	760.02	42.03	942391	1438.75	135462	760.03	0.568	41.882		3.8277e+09	1082447
	41	760	3.82774e+09	1607	760.02	42.03	942536	1777.92	135499	760.24	0.702	41.921		3.8277e+09	1083452
	41	760	3.82774e+09	1607	760.02	42.03	943056	1432.03	135493	760.421	0.565	41.915		3.8277e+09	1086064
	41	760	3.82774e+09	1607	760.02	42.03	942313	2137.72	135458	759.982	0.844	41.878		3.8277e+09	1083676
	41	760	3.82774e+09	1607	760.03	42.03	942263	2533.39	135551	760.348	1	41.976		3.8277e+09	1081733
	41	760	3.82774e+09	1607	760.03	42.03	943272	2032.78	135507	760.564	0.802	41.929		3.8277e+09	1087039
	41	760	3.82774e+09	1607	760.03	42.03	943811	1838.83	135510	760.789	0.726	41.933		3.8277e+09	1086772
	41	760	3.82774e+09	1607	760.03	42.04	943037	2174.21	135522	760.533	0.858	41.945		3.8277e+09	1086149
	41	760	3.82774e+09	1607	760.04	42.04	942864	2224.66	135535	760.519	0.878	41.959		3.8277e+09	1084186
	41	760	3.82774e+09	1607	760.04	42.04	941788	2742.11	135530	760.073	1.083	41.954		3.8277e+09	1086182
	41	760	3.82774e+09	1607	760.04	42.04	942229	2720.01	135539	760.285	1.074	41.963		3.8277e+09	1083436
	41	760	3.82774e+09	1607	760.04	42.04	941877	3091.55	135513	760.038	1.221	41.936		3.8277e+09	1083031
	41	760	3.82774e+09	1607	760.04	42.04	943387	2869.16	135555	760.808	1.133	41.98		3.8277e+09	1085453
	41	760	3.82774e+09	1607	760.05	42.04	942488	2635.39	135533	760.362	1.04	41.957		3.8277e+09	1084878
	41	760	3.82774e+09	1607	760.05	42.04	942149	3231.58	135551	760.303	1.276	41.976		3.8277e+09	1085177
	41	760	3.82774e+09	1607	760.05	42.04	942060	1935.46	135509	760.094	0.764	41.932		3.8277e+09	1081876
	41	760	3.82774e+09	1607	760.05	42.04	942420	1905.97	135509	760.236	0.753	41.932		3.8277e+09	1087201
	41	760	3.82774e+09	1607	760.05	42.04	942215	3499.98	135483	760.047	1.382	41.904		3.8277e+09	1086482
	41	760	3.82774e+09	1607	760.06	42.04	942253	2336.81	135552	760.349	0.923	41.977		3.8277e+09	1084137
	41	760	3.82774e+09	1607	760.06	42.03	941170	2596.97	135597	760.108	1.026	42.025		3.8277e+09	1087261
	41	760	3.82774e+09	1607	760.07	42.03	942340	2558.55	135538	760.324	1.01	41.962		3.8277e+09	1085724
	41	760	3.82774e+09	1607	760.07	42.03	942024	2146.84	135571	760.337	0.848	41.997		3.8277e+09	1082435
	41	760	3.82774e+09	1607	760.07	42.03	942879	2541.95	135614	760.854	1.003	42.043		3.8277e+09	1083598
	41	760	3.82774e+09	1607	760.07	42.03	941741	2102.98	135569	760.217	0.831	41.995		3.8277e+09	1085659
	41	760	3.82774e+09	1607	760.08	42.03	942002	1955.07	135574	760.341	0.772	42		3.8277e+09	1084396
	41	760	3.82774e+09	1607	760.08	42.03	942280	2306.24	135587	760.505	0.911	42.014		3.8277e+09	1083663
	41	760	3.82774e+09	1607	760.08	42.03	941784	1873.79	135559	760.193	0.74	41.985		3.8277e+09	1086076
	41	760	3.82774e+09	1607	760.08	42.03	942856	2023.09	135602	760.795	0.799	42.03		3.8277e+09	1087449
	41	825	3.82775e+09	1607	824.9	41.61	1.11793e+06	2800.53	134739	824.179	1.037	41.12		3.8277e+09	1085692
	41	825	3.82775e+09	1607	824.9	41.61	1.11755e+06	2552.57	134796	824.272	0.946	41.18		3.8277e+09	1086232
	41	825	3.82775e+09	1607	824.9	41.61	1.11925e+06	2108.93	134853	825.132	0.781	41.24		3.8277e+09	1085590
	41	825	3.82775e+09	1607	824.9	41.61	1.11747e+06	2687.04	134783	824.186	0.995	41.166		3.8277e+09	1082985
	41	825	3.82775e+09	1607	824.9	41.61	1.11745e+06	2510.06	134884	824.591	0.93	41.272		3.8277e+09	1082033
	41	825	3.82775e+09	1607	824.9	41.61	1.11606e+06	2345.44	134900	824.143	0.869	41.289		3.8277e+09	1086793
	41	825	3.82775e+09	1607	824.89	41.61	1.11664e+06	2220.34	134952	824.571	0.823	41.344		3.8277e+09	1086252
	41	825	3.82775e+09	1607	824.9	41.61	1.11803e+06	2836.24	134950	825.076	1.05	41.342		3.8277e+09	1081051
	41	825	3.82775e+09	1607	824.9	41.61	1115749	2678.73	134985	824.376	0.993	41.378		3.8277e+09	1084074
	41	825	3.82775e+09	1607	824.9	41.61	1.116e+06	2330.45	134993	824.501	0.864	41.387		3.8277e+09	1081238
	41	825	3.82775e+09	1607	824.9	41.62	1.11747e+06	1483.56	135046	825.264	0.55	41.443		3.8277e+09	1086401
	41	825	3.82775e+09	1607	824.89	41.62	1.11588e+06	1725.3	135037	824.636	0.639	41.433		3.8277e+09	1086992
	41	825	3.82775e+09	1607	824.9	41.62	1.11632e+06	2230.57	135053	824.865	0.827	41.45		3.8277e+09	1083620
	41	825	3.82775e+09	1607	824.9	41.62	1.11647e+06	1935.99	135085	825.053	0.717	41.484		3.8277e+09	1081694
	41	825	3.82775e+09	1607	824.9	41.62	1.11709e+06	2151.84	135056	825.163	0.797	41.453		3.8277e+09	1084932
	41	825	3.82775e+09	1607	824.89	41.62	1.11569e+06	2764.91	135091	824.787	1.025	41.49		3.8277e+09	1082242
	41	825	3.82775e+09	1607	824.89	41.62	1.11614e+06	2251.99	135053	824.798	0.834	41.45		3.8277e+09	1080829
	41	825	3.82775e+09	1607	824.89	41.62	1.11703e+06	1948.31	135120	825.403	0.722	41.521		3.8277e+09	1084356
	41	825	3.82775e+09	1607	824.89	41.62	1.11633e+06	2984.58	135075	824.958	1.106	41.473		3.8277e+09	1085991
	41	825	3.82775e+09	1607	824.89	41.62	1.11736e+06	2599.87	135080	825.362	0.963	41.478		3.8277e+09	1081655
	41	825	3.82775e+09	1607	824.89	41.62	1.11549e+06	3289.2	135058	824.577	1.219	41.455		3.8277e+09	1088799
	41	825	3.82775e+09	1607	824.89	41.62	1.11708e+06	3135.55	135092	825.309	1.162	41.491		3.8277e+09	1086581
	41	825	3.82775e+09	1607	824.89	41.61	1.11535e+06	2530.24	135059	824.53	0.938	41.456		3.8277e+09	1085246
	41	825	3.82775e+09	1607	824.89	41.61	1.11622e+06	2288.04	135089	824.978	0.848	41.488		3.8277e+09	1084300
	41	825	3827745871	1607	824.89	41.61	1.1162e+06	3328.85	135178	825.335	1.234	41.582		3.8277e+09	1081992
	41	825	3.82775e+09	1607	824.89	41.61	1.11508e+06	2695.19	135104	824.616	0.999	41.504		3.8277e+09	1081557
	41	825	3.82775e+09	1607	824.89	41.61	1.11687e+06	2683.61	135130	825.387	0.994	41.531		3.8277e+09	1083843
	41	825	3.82775e+09	1607	824.89	41.61	1.11616e+06	2708.85	135127	825.11	1.004	41.528		3.8277e+09	1087782
	41	825	3.82775e+09	1607	824.89	41.61	1.11586e+06	2060.9	135061	824.73	0.764	41.458		3.8277e+09	1082325
	41	825	3.82775e+09	1607	824.89	41.61	1115494	2006.1	135110	824.794	0.744	41.51		3.8277e+09	1086787
	41	825	3.82775e+09	1607	824.88	41.61	1.11485e+06	1433.13	135097	824.504	0.531	41.496		3.8277e+09	1083639
	41	825	3.82775e+09	1607	824.88	41.61	1.11655e+06	2090.85	135066	825.005	0.775	41.464		3.8277e+09	1085533
	41	825	3.82775e+09	1607	824.89	41.61	1.11546e+06	2912.34	135118	824.813	1.08	41.519		3.8277e+09	1084021
	41	825	3.82775e+09	1607	824.88	41.61	1.11543e+06	2604.32	135133	824.867	0.965	41.534		3.8277e+09	1086222
	41	825	3.82775e+09	1607	824.88	41.62	1.1166e+06	1749.44	135168	825.442	0.648	41.571		3.8277e+09	1086637
	41	825	3.82775e+09	1607	824.88	41.62	1.11476e+06	1841.84	135115	824.544	0.683	41.515		3.8277e+09	1083162
	41	825	3.82775e+09	1607	824.88	41.62	1.11621e+06	1900.64	135125	825.122	0.704	41.526		3.8277e+09	1082042
	41	825	3.82775e+09	1607	824.88	41.62	1.11525e+06	1948.56	135154	824.883	0.722	41.556		3.8277e+09	1086383
	41	825	3.82775e+09	1607	824.87	41.62	1.1146e+06	2936.53	135145	824.607	1.089	41.547		3.8277e+09	1081543
	41	825	3.82775e+09	1607	824.87	41.62	1.11598e+06	2030.37	135153	825.149	0.753	41.555		3.8277e+09	1086368
	41	825	3.82775e+09	1607	824.87	41.62	1.11612e+06	2225.38	135165	825.253	0.825	41.568		3.8277e+09	1083757
	41	825	3.82775e+09	1607	824.87	41.62	1.11494e+06	2402.83	135146	824.736	0.891	41.548		3.8277e+09	1087095
	41	950	3.82775e+09	1607	949.94	41.16	1.48309e+06	1701.16	134306	949.753	0.56	40.666		3.8277e+09	1439608
	41	950	3.82775e+09	1607	949.95	41.16	1.48243e+06	1406.31	134327	949.621	0.463	40.688		3.8277e+09	1441988
	41	950	3.82775e+09	1607	949.95	41.16	1.48003e+06	1544.05	134346	948.907	0.509	40.708		3.8277e+09	1436612
	41	950	3.82775e+09	1607	949.95	41.16	1.48022e+06	1917.55	134385	949.127	0.632	40.749		3.8277e+09	1438271
	41	950	3.82775e+09	1607	949.95	41.17	1.48138e+06	3635.76	134398	949.561	1.198	40.762		3.8277e+09	1437468
	41	950	3.82775e+09	1607	949.95	41.17	1.48069e+06	4193.38	134430	949.462	1.382	40.796		3.8277e+09	1439588
	41	950	3.82775e+09	1607	949.95	41.17	1.48012e+06	2778.67	134522	949.647	0.915	40.892		3.8277e+09	1439367
	41	950	3.82775e+09	1607	949.95	41.17	1.47965e+06	2394.75	134453	949.213	0.789	40.82		3.8277e+09	1439829
	41	950	3.82775e+09	1607	949.95	41.17	1480216	2028.23	134532	949.719	0.668	40.903		3.8277e+09	1436496
	41	950	3.82775e+09	1607	949.96	41.17	1.47887e+06	3012.41	134521	949.23	0.994	40.891		3.8277e+09	1438117
	41	950	3.82775e+09	1607	949.96	41.17	1.47801e+06	2002.15	134545	949.043	0.66	40.916		3.8277e+09	1437338
	41	950	3.82775e+09	1607	949.96	41.17	1.4787e+06	2803.36	134541	949.254	0.924	40.912		3.8277e+09	1440396
	41	950	3.82775e+09	1607	949.96	41.17	1480207	2126.79	134555	949.809	0.701	40.927		3.8277e+09	1440570
	41	950	3.82775e+09	1607	949.96	41.17	1.47997e+06	2711.03	134609	949.95	0.893	40.983		3.8277e+09	1438406
	41	950	3.82775e+09	1607	949.96	41.17	1.48016e+06	1900.6	134570	949.853	0.626	40.942		3.8277e+09	1441219
	41	950	3.82775e+09	1607	949.96	41.17	1.47849e+06	2424.2	134592	949.392	0.799	40.965		3.8277e+09	1440937
	41	950	3.82775e+09	1607	949.97	41.16	1479624	2837.62	134579	949.714	0.935	40.952		3.8277e+09	1435110
	41	950	3.82775e+09	1607	949.97	41.16	1.47844e+06	1899.09	134581	949.333	0.626	40.954		3.8277e+09	1435952
	41	950	3.82775e+09	1607	949.97	41.16	1.47853e+06	2596.4	134618	949.513	0.856	40.993		3.8277e+09	1440182
	41	950	3.82775e+09	1607	949.97	41.16	1.47815e+06	2925.3	134578	949.223	0.965	40.951		3.8277e+09	1437893
	41	950	3.82775e+09	1607	949.97	41.16	1.47869e+06	3659.8	134633	949.623	1.207	41.008		3.8277e+09	1439106
	41	950	3.82775e+09	1607	949.97	41.16	1.47725e+06	1978.61	134637	949.166	0.652	41.013		3.8277e+09	1441249
	41	950	3.82775e+09	1607	949.97	41.16	1.47835e+06	3143.76	134648	949.573	1.036	41.024		3.8277e+09	1441933
	41	950	3.82775e+09	1607	949.97	41.16	1.47902e+06	2546.26	134645	949.781	0.839	41.021		3.8277e+09	1438511
	41	950	3.82775e+09	1607	949.97	41.16	1.47802e+06	1953.78	134639	949.429	0.644	41.015		3.8277e+09	1439500
	41	950	3.82775e+09	1607	949.97	41.16	1.47892e+06	1604.83	134695	949.953	0.529	41.074		3.8277e+09	1438962
	41	950	3.82775e+09	1607	949.97	41.16	1.47793e+06	1572.82	134641	949.406	0.518	41.017		3.8277e+09	1439164
	41	950	3.82775e+09	1607	949.98	41.16	1.4784e+06	2730.31	134684	949.736	0.9	41.062		3.8277e+09	1438613
	41	950	3.82775e+09	1607	949.98	41.15	1.47906e+06	2631.31	134686	949.963	0.867	41.064		3.8277e+09	1435331
	41	950	3.82775e+09	1607	949.98	41.15	1.47777e+06	2312.83	134687	949.54	0.762	41.065		3.8277e+09	1440688
	41	950	3.82775e+09	1607	949.98	41.15	1.47722e+06	1948.57	134638	949.161	0.642	41.014		3.8277e+09	1437698
	41	950	3.82775e+09	1607	949.98	41.15	1.47827e+06	3224.29	134712	949.807	1.063	41.091		3.8277e+09	1441882
	41	950	3.82775e+09	1607	949.98	41.15	1.47748e+06	1989.48	134699	949.493	0.656	41.078		3.8277e+09	1437862
	41	950	3.82775e+09	1607	949.98	41.15	1.47787e+06	1772.47	134733	949.761	0.584	41.113		3.8277e+09	1437805
	41	950	3.82775e+09	1607	949.98	41.15	1.4786e+06	2542.26	134688	949.819	0.838	41.066		3.8277e+09	1439996
	41	950	3.82775e+09	1607	949.98	41.15	1.47917e+06	1615.75	134704	950.071	0.533	41.083		3.8277e+09	1441232
	41	950	3.82775e+09	1607	949.98	41.15	1.47697e+06	1697.87	134722	949.418	0.56	41.102		3.8277e+09	1437966
	41	950	3.82775e+09	1607	949.98	41.15	1.48015e+06	2029.88	134695	950.359	0.669	41.074		3.8277e+09	1437221
	41	950	3.82775e+09	1607	949.98	41.15	1477513	1612.3	134706	949.534	0.532	41.085		3.8277e+09	1438596
	41	950	3.82775e+09	1607	949.98	41.15	1.47787e+06	2771.92	134710	949.669	0.914	41.089		3.8277e+09	1440019
	41	950	3.82775e+09	1607	949.98	41.16	1.47798e+06	2190.18	134713	949.714	0.722	41.092		3.8277e+09	1437271
	41	950	3.82775e+09	1607	949.99	41.16	1.47673e+06	2441.13	134682	949.176	0.805	41.06		3.8277e+09	1435327
	41	885	3.82775e+09	1607	884.96	40.89	1.29251e+06	1257.02	134048	884.148	0.439	40.397		3.8277e+09	1438629
	41	885	3.82775e+09	1607	884.96	40.89	1.29165e+06	3050.34	134056	883.88	1.065	40.405		3.8277e+09	1439623
	41	885	3.82775e+09	1607	884.97	40.89	1.29284e+06	1615.16	134109	884.506	0.564	40.46		3.8277e+09	1442745
	41	885	3.82775e+09	1607	884.97	40.89	1.29216e+06	2336.05	134136	884.375	0.815	40.489		3.8277e+09	1443096
	41	885	3.82775e+09	1607	884.98	40.89	1.29174e+06	1512.75	134124	884.183	0.528	40.476		3.8277e+09	1434794
	41	885	3.82775e+09	1607	884.98	40.9	1.29325e+06	2177.12	134159	884.85	0.759	40.513		3.8277e+09	1441368
	41	885	3.82775e+09	1607	884.98	40.9	1.29163e+06	2779.26	134222	884.535	0.971	40.578		3.8277e+09	1438642
	41	885	3.82775e+09	1607	884.98	40.9	1.29237e+06	2148.83	134219	884.781	0.75	40.575		3.8277e+09	1438862
	41	885	3.82775e+09	1607	884.99	40.9	1.29141e+06	1872.84	134231	884.497	0.654	40.588		3.8277e+09	1440534
	41	885	3.82775e+09	1607	884.99	40.9	1.29063e+06	1182.3	134271	884.383	0.413	40.63		3.8277e+09	1440538
	41	885	3.82775e+09	1607	884.99	40.9	1.29178e+06	2353.3	134285	884.841	0.822	40.644		3.8277e+09	1437405
	41	885	3.82775e+09	1607	884.99	40.9	1.29118e+06	1788.46	134283	884.623	0.625	40.642		3.8277e+09	1441601
	41	885	3.82775e+09	1607	885	40.9	1.29056e+06	2164.04	134247	884.264	0.756	40.604		3.8277e+09	1439073
	41	885	3.82775e+09	1607	885.01	40.9	1.29094e+06	2759.09	134320	884.69	0.964	40.681		3.8277e+09	1438917
	41	885	3.82775e+09	1607	885	40.9	1.29135e+06	1855.99	134343	884.926	0.648	40.705		3.8277e+09	1437835
	41	885	3.82775e+09	1607	885.01	40.9	1.29089e+06	1572.22	134354	884.809	0.549	40.716		3.8277e+09	1438904
	41	885	3.82775e+09	1607	885.01	40.9	1.29129e+06	1818.03	134353	884.945	0.635	40.715		3.8277e+09	1440238
	41	885	3.82775e+09	1607	885.01	40.89	1.29239e+06	2303.4	134353	885.328	0.804	40.715		3.8277e+09	1437110
	41	885	3.82775e+09	1607	885.02	40.89	1.29102e+06	1501.96	134350	884.838	0.524	40.712		3.8277e+09	1438533
	41	885	3.82775e+09	1607	885.02	40.89	1.28993e+06	2629.95	134364	884.513	0.919	40.727		3.8277e+09	1437488
	41	885	3.82775e+09	1607	885.02	40.89	1.2911e+06	2374.84	134372	884.953	0.829	40.735		3.8277e+09	1436706
	41	885	3.82775e+09	1607	885.03	40.89	1.29103e+06	2304.44	134410	885.085	0.805	40.775		3.8277e+09	1439569
	41	885	3.82775e+09	1607	885.03	40.89	1290054	2049.82	134448	884.896	0.716	40.815		3.8277e+09	1436744
	41	885	3.82775e+09	1607	885.03	40.89	1.29134e+06	1761.38	134355	884.969	0.615	40.717		3.8277e+09	1442071
	41	885	3.82775e+09	1607	885.04	40.89	1.29028e+06	1948.75	134399	884.778	0.681	40.763		3.8277e+09	1438106
	41	885	3.82775e+09	1607	885.05	40.89	1.29049e+06	1803.92	134373	884.746	0.63	40.736		3.8277e+09	1438197
	41	885	3.82775e+09	1607	885.05	40.89	1290332	2465.41	134392	884.767	0.861	40.756		3.8277e+09	1437154
	41	885	3.82775e+09	1607	885.06	40.89	1.2908e+06	2057.21	134431	885.087	0.718	40.797		3.8277e+09	1436309
	41	885	3.82775e+09	1607	885.06	40.89	1.29076e+06	1034.01	134395	884.927	0.361	40.759		3.8277e+09	1440362
	41	885	3.82775e+09	1607	885.07	40.9	1.2901e+06	1878.02	134436	884.863	0.656	40.802		3.8277e+09	1436011
	41	885	3.82775e+09	1607	885.07	40.9	1.29035e+06	1975.04	134431	884.93	0.69	40.797		3.8277e+09	1439591
	41	885	3.82775e+09	1607	885.08	40.9	1.2908e+06	1537.25	134480	885.287	0.537	40.848		3.8277e+09	1437811
	41	885	3.82775e+09	1607	885.08	40.9	1.28947e+06	2177.05	134424	884.595	0.76	40.79		3.8277e+09	1437837
	41	885	3.82775e+09	1607	885.09	40.9	1.28977e+06	2177.88	134458	884.836	0.761	40.825		3.8277e+09	1436873
	41	885	3.82775e+09	1607	885.09	40.9	1289835	2289.5	134415	884.686	0.799	40.78		3.8277e+09	1439253
	41	885	3.82775e+09	1607	885.1	40.9	1.28946e+06	2210.11	134447	884.684	0.772	40.814		3.8277e+09	1442063
	41	885	3.82775e+09	1607	885.1	40.9	1.29023e+06	1888.35	134452	884.973	0.66	40.819		3.8277e+09	1439348
	41	885	3.82775e+09	1607	885.11	40.9	1.29003e+06	2272.96	134455	884.915	0.794	40.822		3.8277e+09	1437916
	41	885	3.82775e+09	1607	885.11	40.9	1.2895e+06	2811.33	134428	884.621	0.982	40.794		3.8277e+09	1435877
	41	885	3.82775e+09	1607	885.12	40.9	1.28955e+06	1752.6	134428	884.641	0.612	40.794		3.8277e+09	1435729
	41	885	3.82775e+09	1607	885.12	40.9	1.28867e+06	2590.43	134522	884.713	0.905	40.892		3.8277e+09	1437554
	41	885	3.82775e+09	1607	885.13	40.88	1290754	2320.01	134465	885.209	0.81	40.832		3.8277e+09	1435158
	41	760	3.82775e+09	1607	759.91	40.59	957915	2354.41	133831	759.52	0.925	40.171		3.8277e+09	1436781
	41	760	3.82775e+09	1607	759.91	40.59	957391	2623.47	133891	759.553	1.03	40.233		3.8277e+09	1437544
	41	760	3.82775e+09	1607	759.91	40.59	956731	1689.24	133946	759.513	0.663	40.291		3.8277e+09	1437901
	41	760	3.82775e+09	1607	759.91	40.59	957458	2723.29	133955	759.834	1.07	40.3		3.8277e+09	1431678
	41	760	3.82775e+09	1607	759.91	40.59	957533	1884.22	134012	760.091	0.74	40.359		3.8277e+09	1434771
	41	760	3.82775e+09	1607	759.91	40.58	957491	1746.09	134011	760.07	0.686	40.358		3.8277e+09	1439913
	41	760	3.82775e+09	1607	759.91	40.58	956829	3312.67	134016	759.83	1.301	40.363		3.8277e+09	1442229
	41	760	3.82775e+09	1607	759.91	40.58	955806	2861.01	134070	759.644	1.124	40.42		3.8277e+09	1436952
	41	760	3.82775e+09	1607	759.91	40.58	957053	2282.22	134068	760.126	0.896	40.418		3.8277e+09	1434640
	41	760	3.82775e+09	1607	759.91	40.58	956616	1467.23	134136	760.227	0.576	40.489		3.8277e+09	1438878
	41	760	3.82775e+09	1607	759.91	40.58	955535	1948.77	134161	759.902	0.766	40.515		3.8277e+09	1435961
	41	760	3.82775e+09	1607	759.91	40.58	956003	2691.3	134152	760.05	1.058	40.505		3.8277e+09	1435478
	41	760	3.82775e+09	1607	759.91	40.58	956046	2717.16	134187	760.207	1.067	40.542		3.8277e+09	1437706
	41	760	3.82775e+09	1607	759.91	40.58	956658	1695.2	134108	760.131	0.666	40.459		3.8277e+09	1436029
	41	760	3.82775e+09	1607	759.91	40.58	955499	2497.63	134128	759.755	0.982	40.48		3.8277e+09	1441512
	41	760	3.82775e+09	1607	759.91	40.58	955616	2595.8	134174	759.986	1.02	40.528		3.8277e+09	1435315
	41	760	3.82775e+09	1607	759.91	40.58	955110	2752.2	134189	759.847	1.081	40.544		3.8277e+09	1438809
	41	760	3.82775e+09	1607	759.91	40.58	954223	3076.28	134162	759.39	1.209	40.516		3.8277e+09	1436522
	41	760	3.82775e+09	1607	759.91	40.58	956273	3157.91	134150	760.148	1.241	40.503		3.8277e+09	1434784
	41	760	3.82775e+09	1607	759.91	40.58	955185	3348.57	134207	759.949	1.316	40.563		3.8277e+09	1433464
	41	760	3.82775e+09	1607	759.91	40.58	957614	3122.89	134255	761.095	1.227	40.613		3.8277e+09	1439229
	41	760	3.82775e+09	1607	759.9	40.58	955799	2863.54	134201	760.166	1.125	40.556		3.8277e+09	1436420
	41	760	3.82775e+09	1607	759.9	40.58	955404	2268.37	134266	760.272	0.891	40.624		3.8277e+09	1439393
	41	760	3.82775e+09	1607	759.91	40.58	956263	2368.57	134224	760.441	0.931	40.58		3.8277e+09	1434982
	41	760	3.82775e+09	1607	759.91	40.58	955373	2162.22	134215	760.055	0.85	40.571		3.8277e+09	1441318
	41	760	3.82775e+09	1607	759.91	40.58	955652	2787.07	134258	760.337	1.095	40.616		3.8277e+09	1440071
	41	760	3.82775e+09	1607	759.9	40.58	955350	2329.55	134196	759.97	0.916	40.551		3.8277e+09	1440518
	41	760	3.82775e+09	1607	759.91	40.58	954771	2045.94	134199	759.754	0.804	40.554		3.8277e+09	1436756
	41	760	3.82775e+09	1607	759.9	40.58	955541	2671.57	134231	760.185	1.05	40.588		3.8277e+09	1434122
	41	760	3.82775e+09	1607	759.9	40.59	955253	2237.2	134234	760.084	0.879	40.591		3.8277e+09	1435650
	41	760	3.82775e+09	1607	759.9	40.59	955090	2528.45	134233	760.016	0.994	40.59		3.8277e+09	1440093
	41	760	3.82775e+09	1607	759.9	40.59	953507	2581.27	134250	759.462	1.015	40.608		3.8277e+09	1437005
	41	760	3.82775e+09	1607	759.9	40.59	954420	2440.24	134266	759.885	0.96	40.624		3.8277e+09	1436825
	41	760	3.82775e+09	1607	759.9	40.59	953601	1621.52	134230	759.419	0.637	40.587		3.8277e+09	1438914
	41	760	3.82775e+09	1607	759.9	40.59	954456	1872.84	134274	759.932	0.736	40.633		3.8277e+09	1439407
	41	760	3.82775e+09	1607	759.9	40.59	954084	2256.61	134293	759.862	0.887	40.653		3.8277e+09	1439636
	41	760	3.82775e+09	1607	759.9	40.59	954918	2234.03	134313	760.27	0.878	40.673		3.8277e+09	1439112
	41	760	3.82775e+09	1607	759.9	40.59	954014	2114.77	134241	759.625	0.831	40.598		3.8277e+09	1436960
	41	760	3.82775e+09	1607	759.9	40.59	954394	1844.58	134349	760.209	0.725	40.711		3.8277e+09	1438404
	41	760	3.82775e+09	1607	759.9	40.59	955276	1852.38	134306	760.382	0.728	40.666		3.8277e+09	1432103
	41	760	3.82775e+09	1607	759.9	40.59	954548	1652.21	134270	759.952	0.649	40.628		3.8277e+09	1434937
	41	760	3.82775e+09	1607	759.9	40.57	953906	3082.34	134333	759.952	1.212	40.694		3.8277e+09	1436617
	41	700	3.82775e+09	1607	700.43	40.58	809384	2083.41	133884	699.748	0.866	40.226		3.8277e+09	1438954
	41	700	3.82775e+09	1607	700.43	40.58	809149	2525.3	133887	699.662	1.05	40.229		3.8277e+09	1435097
	41	700	3.82775e+09	1607	700.43	40.58	808667	1335.57	133944	699.689	0.555	40.288		3.8277e+09	1435839
	41	700	3.82775e+09	1607	700.44	40.58	808904	2234.85	134012	700.059	0.929	40.359		3.8277e+09	1440434
	41	700	3.82775e+09	1607	700.43	40.58	810302	2925.43	134014	700.647	1.215	40.361		3.8277e+09	1440364
	41	700	3.82775e+09	1607	700.43	40.58	808819	2682.26	134046	700.159	1.114	40.395		3.8277e+09	1435542
	41	700	3.82775e+09	1607	700.43	40.58	809984	2031.32	134081	700.783	0.844	40.431		3.8277e+09	1435809
	41	700	3.82775e+09	1607	700.43	40.58	808989	1565.85	134121	700.53	0.651	40.473		3.8277e+09	1436546
	41	700	3.82775e+09	1607	700.43	40.58	808125	1612.73	134073	699.979	0.67	40.423		3.8277e+09	1434871
	41	700	3.82775e+09	1607	700.43	40.59	808654	1753.33	134102	700.314	0.729	40.453		3.8277e+09	1436988
	41	700	3.82775e+09	1607	700.43	40.59	808852	1296.16	134108	700.421	0.539	40.459		3827704405	1440705
	41	700	3.82775e+09	1607	700.43	40.59	808716	2390.83	134173	700.625	0.994	40.527		3.8277e+09	1439211
	41	700	3.82775e+09	1607	700.43	40.59	808338	2277.63	134161	700.42	0.946	40.515		3.8277e+09	1436645
	41	700	3.82775e+09	1607	700.43	40.59	808390	3316.81	134152	700.405	1.378	40.505		3.8277e+09	1440687
	41	700	3.82775e+09	1607	700.43	40.59	808063	2235.14	134206	700.486	0.929	40.562		3.8277e+09	1436461
	41	700	3.82775e+09	1607	700.43	40.59	808126	2962.68	134237	700.636	1.232	40.594		3.8277e+09	1438908
	41	700	3.82775e+09	1607	700.43	40.59	809627	3253.03	134206	701.135	1.351	40.562		3.8277e+09	1438973
	41	700	3.82775e+09	1607	700.43	40.59	809041	2409.95	134203	700.88	1.001	40.558		3.8277e+09	1437605
	41	700	3.82775e+09	1607	700.43	40.59	808860	1569.72	134220	700.873	0.652	40.576		3.8277e+09	1434427
	41	700	3.82775e+09	1607	700.43	40.59	808578	2560.82	134169	700.551	1.064	40.523		3.8277e+09	1437239
	41	700	3.82775e+09	1607	700.44	40.59	808361	1860.39	134238	700.738	0.773	40.595		3.8277e+09	1439338
	41	700	3.82775e+09	1607	700.44	40.58	807796	2271.2	134211	700.395	0.944	40.567		3.8277e+09	1432569
	41	700	3.82775e+09	1607	700.43	40.58	807728	2820.2	134263	700.575	1.173	40.621		3.8277e+09	1436974
	41	700	3.82775e+09	1607	700.43	40.58	807442	1438.26	134240	700.364	0.598	40.597		3.8277e+09	1439879
	41	700	3.82775e+09	1607	700.43	40.58	807096	2126.93	134263	700.313	0.884	40.621		3.8277e+09	1438201
	41	700	3.82775e+09	1607	700.44	40.58	807195	1759.26	134314	700.559	0.731	40.674		3.8277e+09	1433393
	41	700	3.82775e+09	1607	700.44	40.58	808569	1423.17	134235	700.812	0.591	40.592		3.8277e+09	1434197
	41	700	3.82775e+09	1607	700.43	40.58	807667	2027.78	134248	700.49	0.843	40.605		3.8277e+09	1437424
	41	700	3.82775e+09	1607	700.44	40.58	807438	2187.37	134254	700.419	0.91	40.612		3.8277e+09	1436225
	41	700	3.82775e+09	1607	700.43	40.58	808354	1680.06	134249	700.779	0.698	40.607		3.8277e+09	1437949
	41	700	3.82775e+09	1607	700.43	40.58	808043	1242.28	134289	700.811	0.516	40.648		3.8277e+09	1438443
	41	700	3.82775e+09	1607	700.43	40.58	808366	1862.35	134271	700.873	0.774	40.63		3.8277e+09	1437184
	41	700	3.82775e+09	1607	700.43	40.58	806866	3054.73	134341	700.53	1.27	40.703		3.8277e+09	1435008
	41	700	3.82775e+09	1607	700.44	40.57	807218	2193.57	134260	700.351	0.912	40.618		3.8277e+09	1436442
	41	700	3.82775e+09	1607	700.44	40.57	806779	3085.82	134285	700.269	1.283	40.644		3.8277e+09	1432316
	41	700	3.82775e+09	1607	700.44	40.57	807830	1663.28	134301	700.771	0.692	40.661		3.8277e+09	1436955
	41	700	3.82775e+09	1607	700.43	40.57	807780	2684.93	134335	700.887	1.116	40.696		3.8277e+09	1438638
	41	700	3.82775e+09	1607	700.43	40.57	806859	1620.37	134291	700.327	0.674	40.65		3.8277e+09	1436402
	41	700	3.82775e+09	1607	700.43	40.57	807047	2329.78	134297	700.429	0.969	40.657		3.8277e+09	1437058
	41	700	3.82775e+09	1607	700.44	40.57	807006	3449.29	134306	700.448	1.434	40.666		3.8277e+09	1434318
	41	700	3.82775e+09	1607	700.44	40.57	806769	2854.48	134277	700.233	1.188	40.636		3.8277e+09	1433875
	41	700	3.82775e+09	1607	700.43	40.57	809083	1712.17	134279	701.203	0.711	40.638		3.8277e+09	1436862
	41	570	3.82776e+09	1607	569.72	40.56	513872	2256.02	133910	569.603	1.055	40.253		3.8277e+09	1436047
	41	570	3.82776e+09	1607	569.72	40.56	513977	1487.42	133929	569.729	0.695	40.273		3.8277e+09	1435096
	41	570	3.82776e+09	1607	569.72	40.56	513068	1988.33	133984	569.523	0.93	40.33		3.8277e+09	1433051
	41	570	3.82776e+09	1607	569.72	40.56	512090	3192.06	133974	569.024	1.493	40.32		3.8277e+09	1435883
	41	570	3.82776e+09	1607	569.72	40.56	512053	2147.6	133995	569.091	1.005	40.342		3.8277e+09	1437013
	41	570	3.82776e+09	1607	569.72	40.56	511488	1527.11	134042	569.015	0.715	40.391		3.8277e+09	1433853
	41	570	3.82776e+09	1607	569.72	40.56	513271	2244.11	134067	569.949	1.05	40.417		3.8277e+09	1436976
	41	570	3.82776e+09	1607	569.72	40.55	512822	2060.78	134083	569.803	0.964	40.433		3.8277e+09	1437105
	41	570	3.82776e+09	1607	569.72	40.55	511776	1489.87	134118	569.454	0.697	40.47		3.8277e+09	1437791
	41	570	3.82776e+09	1607	569.72	40.55	513267	1896.62	134144	570.255	0.887	40.497		3.8277e+09	1434386
	41	570	3.82776e+09	1607	569.72	40.55	511608	1886.89	134116	569.367	0.883	40.468		3.8277e+09	1438416
	41	570	3.82776e+09	1607	569.72	40.55	511912	3057.74	134148	569.637	1.431	40.501		3.8277e+09	1436942
	41	570	3.82776e+09	1607	569.72	40.55	511556	2337.11	134144	569.454	1.094	40.497		3.8277e+09	1435259
	41	570	3.82776e+09	1607	569.73	40.55	514340	2341.19	134207	571.009	1.094	40.563		3.8277e+09	1433717
	41	570	3.82776e+09	1607	569.73	40.55	511843	2515.76	134212	569.862	1.177	40.568		3.8277e+09	1438715
	41	570	3.82776e+09	1607	569.73	40.55	512796	2527.37	134237	570.408	1.182	40.594		3.8277e+09	1436498
	41	570	3.82776e+09	1607	569.73	40.55	510936	2929.19	134222	569.477	1.371	40.578		3.8277e+09	1436290
	41	570	3.82776e+09	1607	569.73	40.55	511183	1914.47	134231	569.629	0.896	40.588		3.8277e+09	1437017
	41	570	3.82776e+09	1607	569.72	40.55	511159	2697.96	134213	569.545	1.263	40.569		3.8277e+09	1434778
	41	570	3.82776e+09	1607	569.72	40.56	511266	2989.26	134229	569.66	1.398	40.586		3.8277e+09	1439647
	41	570	3.82776e+09	1607	569.73	40.56	510638	2939.9	134237	569.398	1.376	40.594		3.8277e+09	1432243
	41	570	3.82776e+09	1607	569.73	40.56	511889	2237.72	134290	570.196	1.047	40.649		3.8277e+09	1436630
	41	570	3.82776e+09	1607	569.73	40.56	512012	2743.04	134276	570.198	1.283	40.635		3.8277e+09	1438529
	41	570	3.82776e+09	1607	569.73	40.56	511425	1541.09	134277	569.927	0.721	40.636		3.8277e+09	1434800
	41	570	3.82776e+09	1607	569.73	40.56	510712	2613.28	134261	569.529	1.223	40.619		3.8277e+09	1436976
	41	570	3.82776e+09	1607	569.73	40.56	512292	2313.67	134312	570.474	1.083	40.672		3.8277e+09	1437285
	41	570	3.82776e+09	1607	569.73	40.56	510956	1710	134271	569.683	0.8	40.63		3.8277e+09	1437211
	41	570	3.82776e+09	1607	569.73	40.56	511144	1186.89	134256	569.712	0.556	40.614		3.8277e+09	1434123
	41	570	3.82776e+09	1607	569.72	40.56	510866	1613.84	134285	569.698	0.755	40.644		3.8277e+09	1439385
	41	570	3.82776e+09	1607	569.73	40.56	511612	1772.32	134263	569.959	0.829	40.621		3.8277e+09	1436308
	41	570	3.82776e+09	1607	569.73	40.56	512702	2267.67	134281	570.54	1.061	40.64		3.8277e+09	1438757
	41	570	3.82776e+09	1607	569.73	40.56	511768	1882.79	134238	569.931	0.881	40.595		3.8277e+09	1434933
	41	570	3.82776e+09	1607	569.72	40.56	511898	2369.02	134333	570.374	1.108	40.694		3.8277e+09	1434549
	41	570	3.82776e+09	1607	569.73	40.56	512252	1982.25	134264	570.262	0.927	40.622		3.8277e+09	1435181
	41	570	3.82776e+09	1607	569.73	40.56	511666	2349.83	134336	570.277	1.099	40.697		3.8277e+09	1434530
	41	570	3.82776e+09	1607	569.73	40.56	510688	2416.2	134319	569.751	1.131	40.68		3.8277e+09	1435009
	41	570	3.82776e+09	1607	569.72	40.56	511775	2546.74	134346	570.368	1.192	40.708		3.8277e+09	1438113
	41	570	3.82776e+09	1607	569.73	40.56	512116	1739.47	134291	570.307	0.814	40.65		3.8277e+09	1434900
	41	570	3.82776e+09	1607	569.73	40.56	510600	2415.62	134257	569.46	1.131	40.615		3.8277e+09	1435259
	41	570	3.82776e+09	1607	569.73	40.56	509957	2550.57	134316	569.396	1.194	40.677		3.8277e+09	1434358
	41	570	3.82776e+09	1607	569.73	40.56	511136	1782.78	134337	570.034	0.835	40.699		3.8277e+09	1434483
	41	570	3.82776e+09	1607	569.73	40.56	511312	3376.62	134335	570.107	1.581	40.696		3.8277e+09	1436019
	41	475	3.82776e+09	1607	475.49	40.56	319735	1568.96	133838	474.846	0.794	40.178		3.8277e+09	1437759
	41	475	3.82776e+09	1607	475.49	40.56	320328	1571.65	133971	475.676	0.796	40.317		3.8277e+09	1438117
	41	475	3.82776e+09	1607	475.49	40.56	320661	1803.42	133943	475.733	0.913	40.287		3.8277e+09	1440529
	41	475	3.82776e+09	1607	475.5	40.56	319733	2258.33	133992	475.458	1.143	40.338		3.8277e+09	1440198
	41	475	3.82776e+09	1607	475.5	40.56	320219	2699	133995	475.716	1.366	40.342		3.8277e+09	1434161
	41	475	3.82776e+09	1607	475.5	40.56	318788	2063.05	134026	475.116	1.045	40.374		3.8277e+09	1436612
	41	475	3.82776e+09	1607	475.51	40.56	319816	2370.08	134039	475.688	1.2	40.387		3.8277e+09	1436191
	41	475	3.82776e+09	1607	475.51	40.56	319165	2129.41	134038	475.354	1.078	40.386		3.8277e+09	1437784
	41	475	3.82776e+09	1607	475.52	40.56	319200	1822.48	134131	475.744	0.923	40.483		3.8277e+09	1438302
	41	475	3.82776e+09	1607	475.52	40.55	319260	1586.19	134165	475.911	0.803	40.519		3.8277e+09	1435347
	41	475	3.82776e+09	1607	475.52	40.55	318552	1827.52	134159	475.528	0.926	40.513		3.8277e+09	1434448
	41	475	3.82776e+09	1607	475.53	40.55	319660	1948.27	134144	476.029	0.987	40.497		3.8277e+09	1434319
	41	475	3.82776e+09	1607	475.53	40.55	318646	1967.71	134161	475.583	0.997	40.515		3.8277e+09	1431631
	41	475	3.82776e+09	1607	475.53	40.55	319060	3611.82	134169	475.824	1.83	40.523		3.8277e+09	1440432
	41	475	3.82776e+09	1607	475.53	40.55	318029	2166.75	134169	475.303	1.098	40.523		3.8277e+09	1439217
	41	475	3.82776e+09	1607	475.54	40.55	318873	3002.26	134196	475.839	1.521	40.551		3.8277e+09	1438854
	41	475	3.82776e+09	1607	475.54	40.55	317677	3240.09	134201	475.252	1.642	40.556		3.8277e+09	1434616
	41	475	3.82776e+09	1607	475.55	40.55	319412	1915.35	134204	476.144	0.97	40.56		3.8277e+09	1436114
	41	475	3.82776e+09	1607	475.55	40.55	319763	1823.77	134194	476.281	0.923	40.549		3.8277e+09	1435582
	41	475	3.82776e+09	1607	475.55	40.55	317697	2950.07	134207	475.287	1.494	40.563		3.8277e+09	1437182
	41	475	3.82776e+09	1607	475.56	40.55	318049	3148.65	134196	475.421	1.596	40.551		3.8277e+09	1436851
	41	475	3.82776e+09	1607	475.56	40.54	318813	1529.99	134241	475.989	0.775	40.598		3.8277e+09	1434287
	41	475	3.82776e+09	1607	475.56	40.54	318059	1955.89	134238	475.595	0.991	40.595		3.8277e+09	1434305
	41	475	3.82776e+09	1607	475.56	40.54	317542	1978.58	134273	475.474	1.003	40.632		3.8277e+09	1438637
	41	475	3.82776e+09	1607	475.57	40.54	318171	2043.73	134262	475.748	1.035	40.62		3.8277e+09	1435805
	41	475	3.82776e+09	1607	475.57	40.54	318980	2091.95	134292	476.278	1.06	40.651		3.8277e+09	1437812
	41	475	3.82776e+09	1607	475.57	40.54	319033	2128.03	134243	476.109	1.078	40.6		3.8277e+09	1440130
	41	475	3.82776e+09	1607	475.58	40.54	317168	1832.92	134281	475.317	0.929	40.64		3.8277e+09	1438726
	41	475	3.82776e+09	1607	475.58	40.54	319018	2199.01	134228	476.041	1.114	40.585		3.8277e+09	1436687
	41	475	3.82776e+09	1607	475.58	40.54	319101	1581.56	134266	476.236	0.801	40.624		3.8277e+09	1436680
	41	475	3.82776e+09	1607	475.59	40.54	317406	1777.1	134302	475.521	0.901	40.662		3.8277e+09	1436913
	41	475	3.82776e+09	1607	475.59	40.54	319050	1461.51	134263	476.198	0.74	40.621		3.8277e+09	1434798
	41	475	3.82776e+09	1607	475.59	40.54	318961	1947.81	134308	476.333	0.987	40.668		3.8277e+09	1435703
	41	475	3.82776e+09	1607	475.59	40.54	319223	2058.04	134316	476.498	1.042	40.677		3.8277e+09	1437455
	41	475	3.82776e+09	1607	475.6	40.54	318850	2868.03	134309	476.281	1.453	40.669		3.8277e+09	1436207
	41	475	3.82776e+09	1607	475.6	40.54	318444	2009.41	134302	476.047	1.018	40.662		3.8277e+09	1435439
	41	475	3.82776e+09	1607	475.6	40.54	317378	2603.76	134309	475.535	1.319	40.669		3.8277e+09	1438859
	41	475	3.82776e+09	1607	475.6	40.54	317894	2955.99	134295	475.74	1.498	40.655		3.8277e+09	1436592
	41	475	3.82776e+09	1607	475.61	40.54	318413	2176.98	134336	476.169	1.103	40.697		3.8277e+09	1433344
	41	475	3.82776e+09	1607	475.61	40.54	317891	3003.45	134292	475.727	1.521	40.651		3.8277e+09	1437338
	41	475	3.82776e+09	1607	475.61	40.54	317650	2018.12	134316	475.701	1.023	40.677		3.8277e+09	1433191
	41	475	3.82776e+09	1607	475.62	40.54	319123	3022.86	134348	476.576	1.531	40.71		3.8277e+09	1433218
	41	510	3.82776e+09	1607	509.42	40.51	388181	2464.6	133878	509.178	1.213	40.22		3.8277e+09	1436963
	41	510	3.82776e+09	1607	509.42	40.51	386586	2209.59	133928	508.592	1.088	40.272		3.8277e+09	1436277
	41	510	3.82776e+09	1607	509.41	40.51	388344	2101.1	133925	509.445	1.035	40.269		3.8277e+09	1436751
	41	510	3.82776e+09	1607	509.41	40.51	387183	1656.5	133960	509.013	0.816	40.305		3.8277e+09	1438131
	41	510	3.82776e+09	1607	509.41	40.51	387091	2974.96	133997	509.115	1.465	40.344		3.8277e+09	1441544
	41	510	3.82776e+09	1607	509.4	40.51	387715	2827.27	134016	509.498	1.392	40.363		3.8277e+09	1433832
	41	510	3.82776e+09	1607	509.4	40.51	385962	1378.36	134073	508.863	0.679	40.423		3.8277e+09	1434666
	41	510	3.82776e+09	1607	509.4	40.51	388027	1752.52	134168	510.26	0.863	40.522		3.8277e+09	1434286
	41	510	3.82776e+09	1607	509.41	40.51	386838	2137.38	134134	509.539	1.053	40.486		3.8277e+09	1431117
	41	510	3.82776e+09	1607	509.4	40.51	387229	1422.66	134133	509.727	0.701	40.485		3.8277e+09	1435505
	41	510	3.82776e+09	1607	509.4	40.51	386600	2323.47	134123	509.377	1.145	40.475		3.8277e+09	1436464
	41	510	3.82776e+09	1607	509.4	40.53	385881	2792.75	134144	509.107	1.376	40.497		3.8277e+09	1433195
	41	510	3.82776e+09	1607	509.4	40.53	387695	2446.34	134140	509.985	1.205	40.493		3.8277e+09	1435135
	41	510	3.82776e+09	1607	509.41	40.53	387748	2569.94	134207	510.279	1.265	40.563		3.8277e+09	1433170
	41	510	3.82776e+09	1607	509.41	40.53	386068	3064.53	134191	509.387	1.51	40.546		3.8277e+09	1437578
	41	510	3.82776e+09	1607	509.41	40.53	386210	2883.58	134237	509.642	1.421	40.594		3.8277e+09	1434278
	41	510	3.82776e+09	1607	509.41	40.53	386337	2185.18	134237	509.705	1.077	40.594		3.8277e+09	1438486
	41	510	3.82776e+09	1607	509.41	40.53	386544	1784.7	134252	509.867	0.879	40.61		3.8277e+09	1436283
	41	510	3.82776e+09	1607	509.41	40.53	386272	2473.63	134248	509.717	1.218	40.605		3.8277e+09	1439877
	41	510	3.82776e+09	1607	509.41	40.53	385998	1628.84	134237	509.538	0.802	40.594		3.8277e+09	1439875
	41	510	3.82776e+09	1607	509.41	40.53	385853	2618.47	134253	509.531	1.29	40.611		3.8277e+09	1436889
	41	510	3.82776e+09	1607	509.41	40.53	386353	2818.27	134243	509.736	1.388	40.6		3.8277e+09	1439496
	41	510	3.82776e+09	1607	509.41	40.53	386009	1745.13	134231	509.519	0.86	40.588		3.8277e+09	1435427
	41	510	3.82776e+09	1607	509.41	40.52	386370	2550.59	134244	509.749	1.257	40.601		3.8277e+09	1434843
	41	510	3.82776e+09	1607	509.41	40.52	385356	2855.89	134265	509.333	1.408	40.623		3.8277e+09	1432613
	41	510	3.82776e+09	1607	509.41	40.52	386688	1836.4	134241	509.894	0.905	40.598		3.8277e+09	1435031
	41	510	3.82776e+09	1607	509.41	40.52	386415	1651.14	134235	509.735	0.813	40.592		3.8277e+09	1437726
	41	510	3.82776e+09	1607	509.42	40.52	385776	1784.68	134224	509.376	0.879	40.58		3.8277e+09	1436774
	41	510	3.82776e+09	1607	509.42	40.52	386126	2136.16	134247	509.641	1.052	40.604		3.8277e+09	1432334
	41	510	3.82776e+09	1607	509.42	40.52	386380	1909.11	134299	509.975	0.94	40.659		3.8277e+09	1436250
	41	510	3.82776e+09	1607	509.42	40.52	385481	1522.07	134306	509.561	0.75	40.666		3.8277e+09	1440264
	41	510	3.82776e+09	1607	509.42	40.52	386230	1940.25	134302	509.914	0.956	40.662		3.8277e+09	1436229
	41	510	3.82776e+09	1607	509.42	40.52	386045	1805.7	134274	509.71	0.889	40.633		3.8277e+09	1436581
	41	510	3.82776e+09	1607	509.43	40.52	385604	1977.51	134310	509.637	0.974	40.67		3.8277e+09	1437656
	41	510	3.82776e+09	1607	509.44	40.52	385941	2745.21	134282	509.69	1.352	40.641		3.8277e+09	1436411
	41	510	3.82776e+09	1607	509.45	40.52	385892	2814.85	134275	509.638	1.387	40.634		3.8277e+09	1435625
	41	510	3.82776e+09	1607	509.45	40.52	385634	2826.96	134308	509.644	1.393	40.668		3.8277e+09	1434615
	41	510	3.82776e+09	1607	509.44	40.52	385004	2041.25	134304	509.317	1.006	40.664		3.8277e+09	1437298
	41	510	3.82776e+09	1607	509.46	40.52	385782	3114.95	134297	509.672	1.534	40.657		3.8277e+09	1438727
	41	510	3.82776e+09	1607	509.48	40.52	387043	3267.27	134298	510.297	1.609	40.658		3.8277e+09	1436153
	41	510	3.82776e+09	1607	509.55	40.52	386365	3056.32	134318	510.044	1.506	40.679		3.8277e+09	1433926
	41	510	3.82776e+09	1607	509.57	40.52	386143	2521.28	134301	509.866	1.242	40.661		3.8277e+09	1432448
	41	635	3.82776e+09	1607	634.69	40.53	654773	2306.82	133953	633.798	1.019	40.298		3.8277e+09	1434328
	41	635	3.82776e+09	1607	634.69	40.53	655708	1531.85	133950	634.199	0.676	40.295		3.8277e+09	1432624
	41	635	3.82776e+09	1607	634.69	40.53	657334	1714.52	134002	635.123	0.757	40.349		3.8277e+09	1440038
	41	635	3.82776e+09	1607	634.69	40.53	656079	2456.42	134030	634.681	1.084	40.378		3.8277e+09	1433016
	41	635	3.82776e+09	1607	634.69	40.53	655867	1963.96	134032	634.596	0.867	40.38		3.8277e+09	1439978
	41	635	3.82776e+09	1607	634.69	40.53	655436	2750.23	134059	634.513	1.214	40.408		3.8277e+09	1434558
	41	635	3.82776e+09	1607	634.69	40.53	654040	1152.93	134111	634.105	0.509	40.462		3.8277e+09	1436261
	41	635	3.82776e+09	1607	634.69	40.53	654848	1965.84	134101	634.422	0.868	40.452		3.8277e+09	1438447
	41	635	3.82776e+09	1607	634.69	40.53	654759	2126.31	134126	634.483	0.939	40.478		3.8277e+09	1438446
	41	635	3.82776e+09	1607	634.69	40.53	654647	2372.04	134086	634.273	1.048	40.436		3.8277e+09	1432744
	41	635	3.82776e+09	1607	634.69	40.53	655751	1522.65	134171	635.101	0.672	40.525		3.8277e+09	1437275
	41	635	3.82776e+09	1607	634.69	40.53	654692	2615.95	134123	634.441	1.155	40.475		3.8277e+09	1436804
	41	635	3.82776e+09	1607	634.69	40.53	654432	2100.99	134195	634.615	0.928	40.55		3.8277e+09	1437900
	41	635	3.82776e+09	1607	634.69	40.53	655342	2326	134193	635.008	1.027	40.548		3.8277e+09	1436054
	41	635	3.82776e+09	1607	634.69	40.53	656143	3110.26	134232	635.518	1.373	40.589		3.8277e+09	1438095
	41	635	3.82776e+09	1607	634.69	40.53	655778	2998.22	134222	635.317	1.324	40.578		3.8277e+09	1436623
	41	635	3.82776e+09	1607	634.69	40.53	653701	1576.14	134247	634.5	0.696	40.604		3.8277e+09	1432740
	41	635	3.82776e+09	1607	634.69	40.53	654459	1869.34	134225	634.747	0.826	40.581		3.8277e+09	1436651
	41	635	3.82776e+09	1607	634.69	40.53	654648	1437.2	134247	634.919	0.635	40.604		3.8277e+09	1432760
	41	635	3.82776e+09	1607	634.69	40.53	654616	2022.05	134218	634.788	0.893	40.574		3.8277e+09	1437713
	41	635	3.82776e+09	1607	634.69	40.53	654511	1591.45	134204	634.686	0.703	40.56		3.8277e+09	1435062
	41	635	3.82776e+09	1607	634.69	40.53	654611	1610.49	134264	634.971	0.711	40.622		3.8277e+09	1432559
	41	635	3.82776e+09	1607	634.69	40.53	654445	2188.95	134242	634.809	0.967	40.599		3.8277e+09	1434247
	41	635	3.82776e+09	1607	634.69	40.53	654343	2006.83	134264	634.852	0.887	40.622		3.8277e+09	1438838
	41	635	3.82776e+09	1607	634.69	40.54	654147	1735.17	134250	634.709	0.766	40.608		3.8277e+09	1435334
	41	635	3.82776e+09	1607	634.69	40.54	653760	2413.4	134266	634.603	1.066	40.624		3.8277e+09	1433622
	41	635	3.82776e+09	1607	634.69	40.54	653378	2508.43	134298	634.562	1.108	40.658		3.8277e+09	1436099
	41	635	3.82776e+09	1607	634.69	40.54	653613	2662.83	134310	634.715	1.177	40.67		3.8277e+09	1439044
	41	635	3.82776e+09	1607	634.69	40.54	654749	1351.24	134271	635.06	0.597	40.63		3.8277e+09	1434138
	41	635	3.82776e+09	1607	634.69	40.54	653851	2488.61	134244	634.554	1.099	40.601		3.8277e+09	1437177
	41	635	3.82776e+09	1607	634.69	40.54	653264	2067.43	134329	634.637	0.913	40.69		3.8277e+09	1436175
	41	635	3.82776e+09	1607	634.69	40.54	654426	2292.4	134275	634.933	1.012	40.634		3.8277e+09	1436799
	41	635	3.82776e+09	1607	634.69	40.54	654317	1773.44	134304	635.002	0.783	40.664		3.8277e+09	1435818
	41	635	3.82776e+09	1607	634.69	40.54	654172	2197.99	134348	635.115	0.971	40.71		3.8277e+09	1432468
	41	635	3.82776e+09	1607	634.69	40.54	655071	3105.94	134336	635.463	1.372	40.697		3.8277e+09	1431183
	41	635	3.82776e+09	1607	634.69	40.54	653853	2997.92	134377	635.09	1.325	40.74		3.8277e+09	1437408
	41	635	3.82776e+09	1607	634.69	40.54	652338	2052.44	134286	634.055	0.907	40.645		3.8277e+09	1435882
	41	635	3.82776e+09	1607	634.69	40.54	653844	1984.07	134368	635.05	0.877	40.731		3.8277e+09	1435550
	41	635	3.82776e+09	1607	634.69	40.54	653887	2555.82	134277	634.703	1.129	40.636		3.8277e+09	1433980
	41	635	3.82776e+09	1607	634.69	40.54	652609	2375.26	134305	634.251	1.05	40.665		3.8277e+09	1439624
	41	635	3.82776e+09	1607	634.69	40.54	652671	3105.07	134345	634.439	1.372	40.707		3.8277e+09	1431964
	41	635	3.82776e+09	1607	634.69	40.54	654927	3356.11	134306	635.279	1.482	40.666		3.8277e+09	1435811
	41	760	3.82776e+09	1607	759.83	40.55	956535	2475.05	133893	759.224	0.972	40.235		3.8277e+09	1433358
	41	760	3.82776e+09	1607	759.83	40.55	956362	1657.71	133936	759.328	0.651	40.28		3.8277e+09	1431880
	41	760	3.82776e+09	1607	759.83	40.55	956077	1889.54	133996	759.455	0.742	40.343		3.8277e+09	1433749
	41	760	3.82776e+09	1607	759.83	40.55	957338	2454.62	134071	760.25	0.964	40.421		3.8277e+09	1433631
	41	760	3.82776e+09	1607	759.83	40.55	956352	857.845	134062	759.827	0.337	40.411		3.8277e+09	1439235
	41	760	3.82776e+09	1607	759.83	40.55	955942	1819.09	134101	759.822	0.715	40.452		3.8277e+09	1437897
	41	760	3.82776e+09	1607	759.83	40.55	955601	1982.55	134119	759.76	0.779	40.471		3.8277e+09	1435453
	41	760	3.82776e+09	1607	759.83	40.55	955344	2765.18	134161	759.827	1.086	40.515		3.8277e+09	1432285
	41	760	3.82776e+09	1607	759.84	40.55	954330	1656.02	134137	759.332	0.651	40.49		3.8277e+09	1434945
	41	760	3.82776e+09	1607	759.84	40.55	955962	2425.48	134147	760.013	0.953	40.5		3.8277e+09	1436386
	41	760	3.82776e+09	1607	759.84	40.55	954981	2316.17	134191	759.805	0.91	40.546		3.8277e+09	1436316
	41	760	3.82776e+09	1607	759.84	40.55	952792	1841.35	134207	759.008	0.724	40.563		3.8277e+09	1434022
	41	760	3.82776e+09	1607	759.84	40.55	956534	2818.04	134184	760.387	1.107	40.539		3.8277e+09	1433378
	41	760	3.82776e+09	1607	759.84	40.55	954006	1840.83	134195	759.438	0.724	40.55		3.8277e+09	1438999
	41	760	3.82776e+09	1607	759.84	40.55	954374	2308.53	134245	759.783	0.907	40.602		3.8277e+09	1434202
	41	760	3.82776e+09	1607	759.84	40.55	954649	2551.42	134206	759.734	1.003	40.562		3.8277e+09	1434821
	41	760	3.82776e+09	1607	759.84	40.55	953741	2193.49	134242	759.522	0.862	40.599		3.8277e+09	1437591
	41	760	3.82776e+09	1607	759.84	40.55	954896	3250.81	134246	759.991	1.277	40.603		3.8277e+09	1432510
	41	760	3.82776e+09	1607	759.84	40.55	956199	2498.53	134299	760.717	0.981	40.659		3.8277e+09	1435120
	41	760	3.82776e+09	1607	759.84	40.55	954923	2023.87	134291	760.183	0.795	40.65		3.8277e+09	1439255
	41	760	3.82776e+09	1607	759.84	40.55	954234	2366.36	134347	760.138	0.93	40.709		3.8277e+09	1430779
	41	760	3.82776e+09	1607	759.85	40.55	953272	1844.18	134327	759.679	0.725	40.688		3.8277e+09	1437404
	41	760	3.82776e+09	1607	759.84	40.55	954384	1874.17	134333	760.14	0.737	40.694		3.8277e+09	1436358
	41	760	3.82776e+09	1607	759.84	40.55	953397	1790.63	134272	759.507	0.704	40.631		3.8277e+09	1432408
	41	760	3.82776e+09	1607	759.84	40.55	954523	1518.19	134333	760.195	0.597	40.694		3.8277e+09	1433961
	41	760	3.82776e+09	1607	759.84	40.55	954318	1688.26	134314	760.038	0.664	40.674		3.8277e+09	1438257
	41	760	3.82776e+09	1607	759.84	40.55	953642	2685.49	134361	759.961	1.055	40.724		3.8277e+09	1433857
	41	760	3.82776e+09	1607	759.84	40.55	954696	2237.49	134290	760.09	0.879	40.649		3.8277e+09	1436308
	41	760	3.82776e+09	1607	759.84	40.55	954636	2608.04	134330	760.228	1.025	40.691		3.8277e+09	1432918
	41	760	3.82776e+09	1607	759.84	40.55	953617	2496.69	134310	759.746	0.982	40.67		3.8277e+09	1436249
	41	760	3.82776e+09	1607	759.84	40.55	955254	2972.71	134321	760.434	1.169	40.682		3.8277e+09	1434876
	41	760	3.82776e+09	1607	759.84	40.55	953580	2526.38	134291	759.656	0.994	40.65		3.8277e+09	1435393
	41	760	3.82776e+09	1607	759.84	40.55	953227	2311.56	134288	759.505	0.909	40.647		3.8277e+09	1436985
	41	760	3.82776e+09	1607	759.84	40.55	955043	2354.7	134329	760.384	0.926	40.69		3.8277e+09	1434589
	41	760	3.82776e+09	1607	759.84	40.55	953518	2286.2	134351	759.872	0.899	40.713		3.8277e+09	1433921
	41	760	3.82776e+09	1607	759.84	40.55	953060	2228.36	134315	759.548	0.877	40.676		3.8277e+09	1437152
	41	760	3.82776e+09	1607	759.84	40.55	954220	3367.54	134379	760.261	1.323	40.742		3.8277e+09	1435628
	41	760	3.82776e+09	1607	759.84	40.55	954074	1956.92	134354	760.103	0.769	40.716		3.8277e+09	1433114
	41	760	3.82776e+09	1607	759.84	40.55	954096	1681.41	134321	759.979	0.661	40.682		3.8277e+09	1438605
	41	760	3.82776e+09	1607	759.84	40.55	953776	1720.5	134372	760.059	0.676	40.735		3.8277e+09	1438055
	41	760	3.82776e+09	1607	759.84	40.55	954151	2717.11	134389	760.274	1.068	40.753		3.8277e+09	1438175
	41	760	3.82776e+09	1607	759.85	40.55	953433	3906.85	134414	760.092	1.536	40.779		3.8277e+09	1435453
	39	760	3.82777e+09	1607	759.89	40.02	962671	3357.55	133256	759.119	1.316	39.575		3.8277e+09	1433766
	39	760	3.82777e+09	1607	759.89	40.02	963458	2217.59	133215	759.267	0.869	39.532		3.8277e+09	1433429
	39	760	3.82777e+09	1607	759.89	40.02	961867	2513.82	133319	759.051	0.985	39.64		3.8277e+09	1435927
	39	760	3.82777e+09	1607	759.89	40.02	963051	2074.21	133351	759.64	0.813	39.673		3.8277e+09	1433925
	39	760	3.82777e+09	1607	759.89	40.02	961304	2362.26	133353	758.963	0.926	39.675		3.8277e+09	1436752
	39	760	3.82777e+09	1607	759.89	40.02	963345	2789.92	133398	759.94	1.093	39.722		3.8277e+09	1439779
	39	760	3.82777e+09	1607	759.89	40.02	962676	1820.58	133437	759.831	0.714	39.762		3.8277e+09	1435109
	39	760	3.82777e+09	1607	759.89	40.02	961429	2479.08	133416	759.259	0.972	39.74		3.8277e+09	1434770
	39	760	3.82777e+09	1607	759.89	40.02	962243	2473.81	133437	759.661	0.969	39.762		3.8277e+09	1439340
	39	760	3.82777e+09	1607	759.89	40.02	962604	1713.9	133445	759.834	0.672	39.77		3.8277e+09	1438295
	39	760	3.82777e+09	1607	759.89	40.04	962275	2436.7	133520	760	0.955	39.848		3.8277e+09	1441262
	39	760	3.82777e+09	1607	759.89	40.04	962226	1915.09	133477	759.812	0.751	39.803		3.8277e+09	1433774
	39	760	3.82777e+09	1607	759.89	40.04	962053	2684.26	133473	759.728	1.052	39.799		3.8277e+09	1432250
	39	760	3.82777e+09	1607	759.89	40.04	962301	2987.48	133526	760.034	1.171	39.854		3.8277e+09	1432531
	39	760	3.82777e+09	1607	759.89	40.04	960993	2707.66	133564	759.671	1.062	39.894		3.8277e+09	1437122
	39	760	3.82777e+09	1607	759.89	40.04	961560	2967.31	133583	759.968	1.163	39.913		3.8277e+09	1435751
	39	760	3.82777e+09	1607	759.89	40.04	961110	2406.07	133595	759.839	0.943	39.926		3.8277e+09	1433462
	39	760	3.82777e+09	1607	759.89	40.04	960810	3412.1	133603	759.753	1.338	39.934		3.8277e+09	1435417
	39	760	3.82777e+09	1607	759.89	40.04	961666	2282.09	133572	759.966	0.895	39.902		3.8277e+09	1435584
	39	760	3.82777e+09	1607	759.89	40.04	963253	1759.65	133635	760.837	0.689	39.967		3.8277e+09	1435337
	39	760	3.82777e+09	1607	759.89	40.04	960471	2325.64	133580	759.529	0.913	39.91		3.8277e+09	1436575
	39	760	3.82777e+09	1607	759.89	40.04	960619	1935.98	133594	759.643	0.759	39.925		3.8277e+09	1437150
	39	760	3.82777e+09	1607	759.89	40.04	961419	2302.47	133606	760.004	0.903	39.937		3.8277e+09	1434878
	39	760	3.82777e+09	1607	759.89	40.04	962099	2297.34	133598	760.239	0.901	39.929		3.8277e+09	1433158
	39	760	3.82777e+09	1607	759.89	40.04	961176	2613.92	133651	760.086	1.025	39.984		3.8277e+09	1438595
	39	760	3.82777e+09	1607	759.89	40.04	961994	1705.15	133617	760.273	0.668	39.949		3.8277e+09	1437197
	39	760	3.82777e+09	1607	759.89	40.04	960994	2124.38	133617	759.881	0.833	39.949		3.8277e+09	1436901
	39	760	3.82777e+09	1607	759.89	40.04	961494	1532.74	133621	760.093	0.601	39.953		3.8277e+09	1439814
	39	760	3.82777e+09	1607	759.89	40.04	960074	2159.66	133647	759.638	0.847	39.98		3.8277e+09	1434894
	39	760	3.82777e+09	1607	759.89	40.04	960402	2366.09	133633	759.711	0.928	39.965		3.8277e+09	1439671
	39	760	3.82777e+09	1607	759.89	40.04	960630	2452.12	133682	759.995	0.962	40.016		3.8277e+09	1436688
	39	760	3.82777e+09	1607	759.89	40.04	961611	1890.51	133646	760.237	0.741	39.979		3.8277e+09	1434612
	39	760	3.82777e+09	1607	759.89	40.04	961022	1781.91	133639	759.978	0.699	39.971		3.8277e+09	1436538
	39	760	3.82777e+09	1607	759.89	40.04	961568	1661.93	133671	760.319	0.652	40.005		3.8277e+09	1437096
	39	760	3.82777e+09	1607	759.89	40.02	960519	2553.99	133648	759.817	1.002	39.981		3.8277e+09	1434726
	39	760	3.82777e+09	1607	759.89	40.02	960650	1894.43	133705	760.094	0.743	40.04		3.8277e+09	1435923
	39	760	3.82777e+09	1607	759.89	40.02	960135	3365.78	133669	759.749	1.32	40.002		3.8277e+09	1435073
	39	760	3.82777e+09	1607	759.89	40.02	960592	2668.5	133675	759.952	1.047	40.009		3.8277e+09	1434534
	39	760	3.82777e+09	1607	759.89	40.02	961834	1417.28	133703	760.55	0.556	40.038		3.8277e+09	1438908
	39	760	3.82777e+09	1607	759.89	40.02	960657	2650.95	133629	759.796	1.039	39.961		3.8277e+09	1434017
	39	760	3.82777e+09	1607	759.89	40.02	961253	1955.15	133648	760.105	0.767	39.981		3.8277e+09	1433182
	39	760	3.82777e+09	1607	759.89	40.02	961188	2796.09	133659	760.122	1.096	39.992		3.8277e+09	1433520
	39	825	3.82777e+09	1607	825.1	39.63	1.13862e+06	2430.01	132828	824.234	0.893	39.133		3.8277e+09	1434062
	39	825	3.82777e+09	1607	825.1	39.63	1.13954e+06	1481.37	132847	824.646	0.544	39.153		3.8277e+09	1432731
	39	825	3.82777e+09	1607	825.1	39.63	1.13913e+06	2312.97	132855	824.525	0.85	39.161		3.8277e+09	1438263
	39	825	3.82777e+09	1607	825.1	39.63	1.13778e+06	1955.99	132902	824.212	0.72	39.209		3.8277e+09	1434209
	39	825	3.82777e+09	1607	825.1	39.63	1.13823e+06	1604.72	132935	824.504	0.59	39.243		3.8277e+09	1436457
	39	825	3.82777e+09	1607	825.1	39.63	1.13713e+06	1140.18	132996	824.336	0.419	39.306		3.8277e+09	1436740
	39	825	3.82777e+09	1607	825.1	39.63	1.13787e+06	1897.19	133008	824.656	0.698	39.319		3.8277e+09	1436483
	39	825	3.82777e+09	1607	825.1	39.63	1.13739e+06	2718	132991	824.411	0.999	39.301		3.8277e+09	1436940
	39	825	3.82777e+09	1607	825.1	39.63	1.13842e+06	2778.66	133025	824.924	1.022	39.336		3.8277e+09	1435332
	39	825	3.82777e+09	1607	825.11	39.63	1.1381e+06	2512.15	133063	824.954	0.924	39.375		3.8277e+09	1435442
	39	825	3.82777e+09	1607	825.11	39.63	1.1378e+06	2266.64	133088	824.939	0.834	39.401		3.8277e+09	1435695
	39	825	3.82777e+09	1607	825.11	39.63	1.13717e+06	2575.79	133103	824.767	0.948	39.417		3.8277e+09	1433631
	39	825	3.82777e+09	1607	825.11	39.63	1.13818e+06	3304.62	133067	824.999	1.215	39.379		3.8277e+09	1433615
	39	825	3.82777e+09	1607	825.11	39.63	1.13875e+06	2431.86	133092	825.305	0.894	39.405		3.8277e+09	1435017
	39	825	3.82777e+09	1607	825.11	39.63	1137187	2312.19	133140	824.917	0.85	39.455		3.8277e+09	1433218
	39	825	3.82777e+09	1607	825.11	39.63	1.13825e+06	2958.07	133105	825.171	1.088	39.419		3.8277e+09	1434840
	39	825	3.82777e+09	1607	825.11	39.63	1.13801e+06	3256.31	133125	825.161	1.197	39.439		3.8277e+09	1433211
	39	825	3.82777e+09	1607	825.11	39.63	1.13706e+06	2631.72	133182	825.035	0.968	39.498		3.8277e+09	1435960
	39	825	3.82777e+09	1607	825.11	39.63	1.13775e+06	2495.27	133110	825.007	0.918	39.424		3.8277e+09	1430801
	39	825	3.82777e+09	1607	825.11	39.63	1.13671e+06	2268.43	133184	824.915	0.835	39.5		3.8277e+09	1436323
	39	825	3.82777e+09	1607	825.1	39.63	1.13622e+06	1482.12	133138	824.554	0.545	39.453		3.8277e+09	1435781
	39	825	3.82777e+09	1607	825.11	39.63	1.13832e+06	1684.55	133215	825.625	0.619	39.532		3.8277e+09	1435056
	39	825	3.82777e+09	1607	825.1	39.63	1.13779e+06	2376.3	133223	825.463	0.874	39.541		3.8277e+09	1436286
	39	825	3.82777e+09	1607	825.1	39.63	1.13675e+06	2558.4	133198	824.982	0.941	39.515		3.8277e+09	1435359
	39	825	3.82777e+09	1607	825.1	39.63	1.13546e+06	1909.89	133169	824.395	0.703	39.485		3.8277e+09	1435998
	39	825	3.82777e+09	1607	825.1	39.63	1.13814e+06	1545.6	133215	825.56	0.568	39.532		3.8277e+09	1435666
	39	825	3.82777e+09	1607	825.1	39.63	1.13732e+06	2296.49	133194	825.177	0.845	39.511		3.8277e+09	1432563
	39	825	3.82777e+09	1607	825.1	39.62	1.13798e+06	2913.64	133151	825.253	1.071	39.466		3.8277e+09	1434092
	39	825	3.82777e+09	1607	825.1	39.62	1.13784e+06	2068.01	133233	825.52	0.761	39.551		3.8277e+09	1431443
	39	825	3.82777e+09	1607	825.1	39.62	1.13561e+06	3425.31	133252	824.773	1.261	39.571		3.8277e+09	1436937
	39	825	3.82777e+09	1607	825.1	39.62	1.13677e+06	2617.13	133188	824.952	0.963	39.504		3.8277e+09	1434735
	39	825	3.82777e+09	1607	825.1	39.62	1.13794e+06	2323.33	133199	825.423	0.854	39.516		3.8277e+09	1437566
	39	825	3.82777e+09	1607	825.1	39.62	1135439	2644.93	133190	824.469	0.973	39.506		3.8277e+09	1434688
	39	825	3.82777e+09	1607	825.1	39.62	1.13723e+06	4077.04	133260	825.401	1.5	39.579		3.8277e+09	1434926
	39	825	3.82777e+09	1607	825.1	39.62	1.13488e+06	3131.57	133186	824.246	1.152	39.502		3.8277e+09	1434847
	39	825	3.82777e+09	1607	825.1	39.62	1.13705e+06	3595.07	133267	825.361	1.323	39.586		3.8277e+09	1434912
	39	825	3.82777e+09	1607	825.1	39.62	1.13636e+06	3286.25	133233	824.974	1.209	39.551		3.8277e+09	1436487
	39	825	3.82777e+09	1607	825.1	39.62	1.13607e+06	1816.6	133193	824.714	0.668	39.51		3.8277e+09	1433900
	39	825	3.82777e+09	1607	825.1	39.62	1.13672e+06	3213.84	133212	825.026	1.182	39.529		3.8277e+09	1434594
	39	825	3.82777e+09	1607	825.1	39.63	1.136e+06	2780.19	133286	825.052	1.023	39.606		3.8277e+09	1429455
	39	825	3.82777e+09	1607	825.1	39.63	1.13608e+06	3646.34	133205	824.764	1.343	39.522		3.8277e+09	1432772
	39	825	3.82777e+09	1607	825.1	39.63	1.13748e+06	3227.1	133208	825.289	1.187	39.525		3.8277e+09	1435601
	39	950	3.82777e+09	1607	950.27	39.35	1.5036e+06	1769.25	132581	949.705	0.579	38.879		3.8277e+09	1435574
	39	950	3.82777e+09	1607	950.27	39.35	1.5026e+06	1965.54	132614	949.505	0.644	38.913		3.8277e+09	1434752
	39	950	3.82777e+09	1607	950.27	39.35	1.50088e+06	2426.67	132579	948.807	0.795	38.877		3.8277e+09	1433819
	39	950	3.82777e+09	1607	950.27	39.35	1502490	2946.34	132674	949.699	0.964	38.975		3.8277e+09	1434809
	39	950	3.82777e+09	1607	950.27	39.35	1.50243e+06	2397.24	132710	949.817	0.785	39.012		3.8277e+09	1435095
	39	950	3.82777e+09	1607	950.27	39.35	1.50181e+06	1507.09	132714	949.629	0.494	39.016		3.8277e+09	1433708
	39	950	3.82777e+09	1607	950.27	39.35	1.50317e+06	1579.76	132744	950.19	0.517	39.047		3.8277e+09	1434623
	39	950	3.82777e+09	1607	950.27	39.35	1.50312e+06	2497.26	132768	950.268	0.817	39.072		3.8277e+09	1433008
	39	950	3.82777e+09	1607	950.27	39.35	1.50032e+06	2201.79	132825	949.569	0.721	39.13		3.8277e+09	1436469
	39	950	3.82777e+09	1607	950.27	39.35	1.50249e+06	2889.94	132788	950.137	0.946	39.092		3.8277e+09	1432141
	39	950	3.82777e+09	1607	950.27	39.35	1.50226e+06	2963.91	132759	949.949	0.971	39.062		3.8277e+09	1432958
	39	950	3.82777e+09	1607	950.27	39.35	1501410	2632.55	132792	949.8	0.862	39.096		3.8277e+09	1435135
	39	950	3.82777e+09	1607	950.27	39.35	1501354	3497.87	132846	949.99	1.146	39.152		3.8277e+09	1431379
	39	950	3.82777e+09	1607	950.27	39.35	1.5016e+06	3437.16	132833	950.021	1.126	39.138		3.8277e+09	1434893
	39	950	3.82777e+09	1607	950.27	39.35	1.50169e+06	2685.76	132850	950.116	0.879	39.156		3.8277e+09	1437339
	39	950	3.82777e+09	1607	950.27	39.35	1.50234e+06	1008.03	132913	950.572	0.33	39.221		3.8277e+09	1436159
	39	950	3.82777e+09	1607	950.27	39.35	1.50152e+06	2373.3	132892	950.223	0.777	39.199		3.8277e+09	1438257
	39	950	3.82777e+09	1607	950.27	39.35	1.50239e+06	1448.66	132907	950.565	0.474	39.215		3.8277e+09	1435083
	39	950	3.82777e+09	1607	950.27	39.35	1.50127e+06	1796.86	132933	950.301	0.588	39.241		3.8277e+09	1434912
	39	950	3.82777e+09	1607	950.27	39.35	1.50148e+06	1610.07	132866	950.108	0.527	39.172		3.8277e+09	1433650
	39	950	3.82777e+09	1607	950.27	39.35	1500778	2242.48	132913	950.061	0.734	39.221		3.8277e+09	1435618
	39	950	3.82777e+09	1607	950.27	39.35	1.50165e+06	2098.74	132912	950.342	0.687	39.22		3.8277e+09	1434740
	39	950	3.82777e+09	1607	950.27	39.35	1.50162e+06	1728.64	132886	950.234	0.566	39.193		3.8277e+09	1435669
	39	950	3.82777e+09	1607	950.27	39.35	1.50103e+06	2673.9	132921	950.176	0.876	39.229		3.8277e+09	1430807
	39	950	3.82777e+09	1607	950.27	39.35	1.50079e+06	2364.18	132902	950.022	0.774	39.209		3.8277e+09	1430114
	39	950	3.82777e+09	1607	950.27	39.35	1.50073e+06	2737.73	132937	950.137	0.897	39.245		3.8277e+09	1434635
	39	950	3.82777e+09	1607	950.27	39.35	1.50131e+06	2766.63	132939	950.334	0.906	39.248		3.8277e+09	1436006
	39	950	3.82777e+09	1607	950.27	39.35	1.50121e+06	2001.12	132914	950.205	0.655	39.222		3.8277e+09	1434191
	39	950	3.82777e+09	1607	950.27	39.35	1.50023e+06	2044.6	132943	949.999	0.67	39.252		3.8277e+09	1435410
	39	950	3.82777e+09	1607	950.26	39.35	1.5002e+06	3172.35	132937	949.965	1.039	39.245		3.8277e+09	1433463
	39	950	3.82777e+09	1607	950.27	39.34	1.50025e+06	2236.52	132943	950.006	0.733	39.252		3.8277e+09	1436517
	39	950	3.82777e+09	1607	950.27	39.34	1.5e+06	2409.28	132963	950.001	0.789	39.272		3.8277e+09	1434644
	39	950	3.82777e+09	1607	950.27	39.34	1501086	4094.36	132915	950.169	1.341	39.223		3.8277e+09	1433640
	39	950	3.82777e+09	1607	950.27	39.34	1.49989e+06	1973.55	132913	949.77	0.647	39.221		3.8277e+09	1434315
	39	950	3.82777e+09	1607	950.27	39.34	1.50112e+06	2004.61	132938	950.268	0.657	39.247		3.8277e+09	1434974
	39	950	3.82777e+09	1607	950.27	39.34	1.50182e+06	2305.52	132958	950.575	0.755	39.267		3.8277e+09	1435919
	39	950	3.82777e+09	1607	950.26	39.34	1.50123e+06	3504.74	132982	950.475	1.148	39.292		3.8277e+09	1433529
	39	950	3.82777e+09	1607	950.27	39.34	1.50102e+06	2218.74	133004	950.493	0.726	39.315		3.8277e+09	1435017
	39	950	3.82777e+09	1607	950.26	39.34	1.50109e+06	3227.82	132960	950.344	1.057	39.269		3.8277e+09	1434067
	39	950	3.82777e+09	1607	950.27	39.34	1.50052e+06	3181.34	132950	950.119	1.042	39.259		3.8277e+09	1433022
	39	950	3.82777e+09	1607	950.27	39.34	1.50048e+06	2513.21	132947	950.094	0.823	39.256		3.8277e+09	1433945
	39	950	3.82777e+09	1607	950.26	39.34	1.50048e+06	2682.52	132960	950.145	0.879	39.269		3.8277e+09	1438753
	39	885	3.82777e+09	1607	884.95	39.14	1311645	1430.98	132395	884.347	0.496	38.689		3.82771e+09	1249762
	39	885	3.82777e+09	1607	884.95	39.14	1.31023e+06	1826.94	132409	883.91	0.634	38.703		3.82771e+09	1249633
	39	885	3.82777e+09	1607	884.95	39.14	1.31134e+06	2205.08	132446	884.435	0.765	38.741		3.82771e+09	1253876
	39	885	3.82777e+09	1607	884.95	39.14	1.31268e+06	1842.02	132499	885.104	0.639	38.795		3.82771e+09	1253395
	39	885	3.82777e+09	1607	884.95	39.14	1.31043e+06	1708.84	132521	884.407	0.593	38.818		3.82771e+09	1249339
	39	885	3.82777e+09	1607	884.95	39.14	1310449	1666.23	132560	884.563	0.578	38.858		3.82771e+09	1250550
	39	885	3.82777e+09	1607	884.95	39.14	1.30981e+06	2398.22	132588	884.448	0.832	38.887		3.82771e+09	1248993
	39	885	3.82777e+09	1607	884.95	39.16	1.30919e+06	2807.21	132646	884.457	0.975	38.946		3.82771e+09	1250381
	39	885	3.82777e+09	1607	884.95	39.16	1.31017e+06	1951.4	132623	884.707	0.677	38.923		3.82771e+09	1251520
	39	885	3.82777e+09	1607	884.95	39.16	1.31113e+06	3645.76	132637	885.094	1.265	38.937		3.82771e+09	1246506
	39	885	3.82777e+09	1607	884.95	39.16	1.31004e+06	2560.39	132650	884.766	0.889	38.95		3.82771e+09	1252286
	39	885	3.82777e+09	1607	884.96	39.16	1.31005e+06	2130.05	132627	884.682	0.739	38.927		3.82771e+09	1245397
	39	885	3.82777e+09	1607	884.95	39.16	1309166	2045.54	132675	884.56	0.71	38.976		3.82771e+09	1247927
	39	885	3.82777e+09	1607	884.96	39.16	1.30936e+06	2206.71	132702	884.731	0.766	39.004		3.82771e+09	1248195
	39	885	3.82777e+09	1607	884.96	39.16	1.30988e+06	2303.34	132673	884.801	0.799	38.974		3.82771e+09	1249623
	39	885	3.82777e+09	1607	884.96	39.16	1.30847e+06	2763.63	132713	884.465	0.96	39.015		3.82771e+09	1246685
	39	885	3.82777e+09	1607	884.96	39.16	1308494	1725.71	132708	884.454	0.599	39.01		3.82771e+09	1246331
	39	885	3.82777e+09	1607	884.96	39.16	1.30899e+06	2487.09	132725	884.691	0.863	39.027		3.82771e+09	1249906
	39	885	3.82777e+09	1607	884.96	39.16	1.30919e+06	2440.83	132733	884.792	0.847	39.036		3.82771e+09	1247197
	39	885	3.82777e+09	1607	884.96	39.14	1.30952e+06	3130.19	132739	884.93	1.087	39.042		3.82771e+09	1252416
	39	885	3.82777e+09	1607	884.96	39.14	1.30908e+06	3245.42	132727	884.731	1.127	39.029		3.82771e+09	1249298
	39	885	3.82777e+09	1607	884.96	39.14	1.30857e+06	2629.86	132764	884.697	0.913	39.067		3.82771e+09	1245498
	39	885	3.82777e+09	1607	884.96	39.14	1.30987e+06	2098.12	132746	885.079	0.728	39.049		3.82771e+09	1250584
	39	885	3.82777e+09	1607	884.96	39.14	1309222	2270.59	132754	884.884	0.788	39.057		3.82771e+09	1246906
	39	885	3.82777e+09	1607	884.96	39.14	1.30923e+06	3332.67	132785	885.005	1.157	39.089		3.82771e+09	1248957
	39	885	3.82777e+09	1607	884.96	39.14	1.30872e+06	2716.74	132790	884.848	0.944	39.094		3.82771e+09	1251413
	39	885	3.82777e+09	1607	884.97	39.14	1.30773e+06	2574.63	132772	884.434	0.894	39.076		3.82771e+09	1251464
	39	885	3.82777e+09	1607	884.96	39.14	1.30883e+06	2867.2	132780	884.846	0.995	39.084		3.82771e+09	1248284
	39	885	3.82777e+09	1607	884.96	39.14	1.30864e+06	2557.61	132797	884.849	0.888	39.101		3.82771e+09	1246766
	39	885	3.82777e+09	1607	884.96	39.14	1.30793e+06	2513.14	132772	884.503	0.873	39.076		3.82771e+09	1246114
	39	885	3.82777e+09	1607	884.96	39.14	1308706	3861.48	132774	884.781	1.341	39.078		3.82771e+09	1246623
	39	885	3.82777e+09	1607	884.96	39.15	1310243	2185.26	132829	885.527	0.758	39.134		3.82771e+09	1248885
	39	885	3.82777e+09	1607	884.97	39.15	1.30809e+06	3032.62	132792	884.637	1.053	39.096		3.82771e+09	1247753
	39	885	3.82777e+09	1607	884.97	39.15	1.30961e+06	2309.68	132771	885.083	0.802	39.075		3.82771e+09	1250121
	39	885	3.82777e+09	1607	884.97	39.15	1.31079e+06	2977.95	132768	885.483	1.033	39.072		3.82771e+09	1247661
	39	885	3.82777e+09	1607	884.97	39.15	1.30922e+06	2305.94	132762	884.913	0.801	39.065		3.82771e+09	1249407
	39	885	3.82777e+09	1607	884.97	39.15	1.30873e+06	3090.36	132804	884.904	1.073	39.109		3.82771e+09	1248221
	39	885	3.82777e+09	1607	884.97	39.15	1.31029e+06	2782.54	132826	885.533	0.966	39.131		3.82771e+09	1248280
	39	885	3.82777e+09	1607	884.97	39.15	1.30832e+06	2428.49	132823	884.835	0.843	39.128		3.82771e+09	1247679
	39	885	3.82777e+09	1607	884.97	39.15	1.30834e+06	3237.91	132819	884.83	1.124	39.124		3.82771e+09	1251027
	39	885	3.82777e+09	1607	884.97	39.15	1.30873e+06	2542.64	132821	884.971	0.883	39.126		3.82771e+09	1249283
	39	885	3.82777e+09	1607	884.97	39.15	1.30962e+06	2212.01	132830	885.315	0.768	39.135		3.82771e+09	1249136
	39	760	3.82777e+09	1607	759.82	38.93	974454	2607.97	132144	759.444	1.017	38.432		3.82771e+09	1252717
	39	760	3.82777e+09	1607	759.82	38.93	973090	2748.23	132193	759.098	1.073	38.482		3.82771e+09	1246346
	39	760	3.82777e+09	1607	759.82	38.93	973903	2374.56	132231	759.559	0.927	38.521		3.82771e+09	1249416
	39	760	3.82777e+09	1607	759.82	38.93	973775	1912.96	132237	759.533	0.746	38.527		3.82771e+09	1251015
	39	760	3.82777e+09	1607	759.82	38.93	972160	1988.75	132335	759.275	0.777	38.627		3.82771e+09	1247461
	39	760	3.82777e+09	1607	759.82	38.93	973000	3029.97	132341	759.626	1.183	38.633		3.82771e+09	1249853
	39	760	3.82777e+09	1607	759.82	38.93	972648	1463.6	132361	759.565	0.571	38.654		3.82771e+09	1248890
	39	760	3.82777e+09	1607	759.82	38.93	972128	4037.76	132437	759.651	1.577	38.732		3.82771e+09	1250208
	39	760	3.82777e+09	1607	759.82	38.93	973356	2467.52	132466	760.242	0.963	38.762		3.82771e+09	1251379
	39	760	3.82777e+09	1607	759.82	38.93	973044	2262.6	132451	760.063	0.883	38.746		3.82771e+09	1250962
	39	760	3.82777e+09	1607	759.82	38.93	973762	2335.13	132435	760.282	0.911	38.73		3.82771e+09	1247114
	39	760	3.82777e+09	1607	759.82	38.93	972250	2454.76	132449	759.746	0.958	38.744		3.82771e+09	1246052
	39	760	3.82777e+09	1607	759.82	38.93	971662	2119.89	132467	759.584	0.828	38.763		3.82771e+09	1247461
	39	760	3.82777e+09	1607	759.82	38.93	972611	2313.59	132499	760.078	0.903	38.795		3.82771e+09	1248539
	39	760	3.82777e+09	1607	759.82	38.93	969994	2405.69	132480	758.983	0.94	38.776		3.82771e+09	1247149
	39	760	3.82777e+09	1607	759.82	38.93	972411	2768.67	132498	759.995	1.081	38.794		3.82771e+09	1247551
	39	760	3.82777e+09	1607	759.82	38.93	969834	3700.29	132534	759.127	1.446	38.831		3.82771e+09	1249102
	39	760	3.82777e+09	1607	759.82	38.93	971988	1662.16	132530	759.954	0.649	38.827		3.82771e+09	1247712
	39	760	3.82777e+09	1607	759.82	38.93	971322	2269.32	132579	759.881	0.886	38.877		3.82771e+09	1247612
	39	760	3.82777e+09	1607	759.82	38.93	972295	1777.73	132517	760.023	0.694	38.814		3.82771e+09	1249404
	39	760	3.82777e+09	1607	759.83	38.93	970874	2011	132598	759.779	0.786	38.897		3.82771e+09	1248354
	39	760	3.82777e+09	1607	759.83	38.94	971309	2114.2	132600	759.957	0.826	38.899		3.82771e+09	1247508
	39	760	3.82777e+09	1607	759.83	38.94	972223	2892.74	132556	760.144	1.13	38.854		3.82771e+09	1244123
	39	760	3.82777e+09	1607	759.83	38.94	971440	3115.12	132492	759.593	1.217	38.788		3.82771e+09	1245618
	39	760	3.82777e+09	1607	759.83	38.94	970074	2854.47	132628	759.581	1.115	38.928		3.82771e+09	1249814
	39	760	3.82777e+09	1607	759.83	38.94	972193	2339.65	132548	760.102	0.913	38.846		3.82771e+09	1251045
	39	760	3.82777e+09	1607	759.83	38.94	971114	3273.12	132553	759.7	1.278	38.851		3.82771e+09	1251008
	39	760	3.82777e+09	1607	759.83	38.94	972787	2955.63	132600	760.533	1.154	38.899		3.82771e+09	1246067
	39	760	3.82777e+09	1607	759.83	38.94	971413	2999.53	132556	759.828	1.172	38.854		3.82771e+09	1248267
	39	760	3.82777e+09	1607	759.83	38.94	970163	2118.31	132552	759.325	0.828	38.85		3.82771e+09	1248722
	39	760	3.82777e+09	1607	759.83	38.94	972631	4166.37	132598	760.465	1.626	38.897		3.82771e+09	1247239
	39	760	3.82777e+09	1607	759.83	38.94	972673	3099.06	132568	760.366	1.209	38.866		3.82771e+09	1250418
	39	760	3.82777e+09	1607	759.84	38.94	970654	2522.11	132583	759.635	0.986	38.881		3.82771e+09	1249525
	39	760	3.82777e+09	1607	759.84	38.92	971833	2523.91	132604	760.176	0.986	38.903		3.82771e+09	1248420
	39	760	3.82777e+09	1607	759.84	38.92	971018	2420.43	132609	759.877	0.946	38.908		3.82771e+09	1248011
	39	760	3.82777e+09	1607	759.84	38.92	970748	2754.51	132668	759.999	1.076	38.969		3.82771e+09	1245375
	39	760	3.82777e+09	1607	759.84	38.92	971304	2684.86	132628	760.062	1.049	38.928		3.82771e+09	1247173
	39	760	3.82777e+09	1607	759.84	38.92	971480	2764.79	132596	760.008	1.081	38.895		3.82771e+09	1251453
	39	760	3.82777e+09	1607	759.84	38.92	971982	1324.65	132624	760.312	0.517	38.924		3.82771e+09	1246173
	39	760	3.82777e+09	1607	759.84	38.92	969928	2718.38	132602	759.425	1.063	38.901		3.82771e+09	1248095
	39	760	3.82777e+09	1607	759.84	38.92	970659	3070.35	132610	759.741	1.2	38.909		3.82771e+09	1249755
	39	760	3.82777e+09	1607	759.85	38.92	970635	2240.81	132606	759.716	0.876	38.905		3.82771e+09	1248667
	39	700	3.82777e+09	1607	699.96	38.84	824215	2416.87	132127	699.068	0.998	38.415		3.82771e+09	1247724
	39	700	3.82777e+09	1607	699.96	38.84	825100	2710.55	132210	699.749	1.119	38.499		3.82771e+09	1246869
	39	700	3.82777e+09	1607	699.96	38.84	825267	2123.23	132217	699.844	0.877	38.507		3.82771e+09	1244829
	39	700	3.82777e+09	1607	699.96	38.84	824612	2355.3	132225	699.604	0.973	38.515		3.82771e+09	1249251
	39	700	3.82777e+09	1607	699.96	38.84	823829	2499.42	132245	699.357	1.032	38.535		3.82771e+09	1251127
	39	700	3.82777e+09	1607	699.96	38.82	824793	2574.05	132275	699.869	1.063	38.566		3.82771e+09	1249635
	39	700	3.82777e+09	1607	699.96	38.82	823084	2669.82	132330	699.372	1.104	38.622		3.82771e+09	1244331
	39	700	3.82777e+09	1607	699.96	38.82	823258	3177.17	132373	699.608	1.313	38.666		3.82771e+09	1247134
	39	700	3.82777e+09	1607	699.96	38.82	823066	2407.28	132319	699.323	0.995	38.611		3.82771e+09	1244513
	39	700	3.82777e+09	1607	699.97	38.82	822955	2986.58	132352	699.403	1.235	38.645		3.82771e+09	1245608
	39	700	3.82777e+09	1607	699.97	38.82	821830	2945.97	132406	699.144	1.218	38.7		3.82771e+09	1248110
	39	700	3.82777e+09	1607	699.97	38.82	822986	1811.31	132416	699.66	0.749	38.71		3.82771e+09	1245695
	39	700	3.82777e+09	1607	699.97	38.82	821586	3039.6	132371	698.909	1.257	38.664		3.82771e+09	1245496
	39	700	3.82777e+09	1607	699.97	38.82	823157	1650.42	132447	699.85	0.682	38.742		3.82771e+09	1250320
	39	700	3.82777e+09	1607	699.97	38.82	823639	2154.71	132429	699.98	0.89	38.724		3.82771e+09	1248711
	39	700	3.82777e+09	1607	699.97	38.82	823839	1955.52	132472	700.227	0.808	38.768		3.82771e+09	1248243
	39	700	3.82777e+09	1607	699.97	38.82	823579	1996.07	132489	700.184	0.825	38.785		3.82771e+09	1249139
	39	700	3.82777e+09	1607	699.98	38.83	822362	2008.56	132475	699.628	0.83	38.771		3.82771e+09	1252589
	39	700	3.82777e+09	1607	699.97	38.83	823072	2520.05	132470	699.902	1.042	38.766		3.82771e+09	1243430
	39	700	3.82777e+09	1607	699.98	38.83	823877	2429.77	132491	700.315	1.004	38.787		3.82771e+09	1250020
	39	700	3.82777e+09	1607	699.98	38.83	824259	2037.8	132480	700.431	0.842	38.776		3.82771e+09	1249820
	39	700	3.82777e+09	1607	699.98	38.83	824088	2192.67	132534	700.567	0.906	38.831		3.82771e+09	1248918
	39	700	3.82777e+09	1607	699.98	38.83	823597	3151.74	132506	700.257	1.302	38.803		3.82771e+09	1250332
	39	700	3.82777e+09	1607	699.98	38.83	823552	2074.57	132512	700.261	0.857	38.809		3.82771e+09	1248575
	39	700	3.82777e+09	1607	699.98	38.83	822694	2820.73	132518	699.93	1.166	38.815		3.82771e+09	1247087
	39	700	3.82777e+09	1607	699.98	38.83	822628	2898.53	132463	699.691	1.198	38.758		3.82771e+09	1250046
	39	700	3.82777e+09	1607	699.98	38.83	823114	3091.53	132510	700.072	1.278	38.807		3827707631	1247719
	39	700	3.82777e+09	1607	699.98	38.83	823467	2395.12	132533	700.307	0.989	38.83		3.82771e+09	1244592
	39	700	3.82777e+09	1607	699.98	38.83	823124	2779.57	132499	700.034	1.149	38.795		3.82771e+09	1249502
	39	700	3.82777e+09	1607	699.98	38.83	822662	2580.57	132495	699.828	1.066	38.791		3.82771e+09	1250260
	39	700	3.82777e+09	1607	699.98	38.83	820541	1413.85	132572	699.247	0.585	38.87		3.82771e+09	1251989
	39	700	3.82777e+09	1607	699.98	38.83	823158	2641.32	132564	700.298	1.091	38.862		3.82771e+09	1251738
	39	700	3.82777e+09	1607	699.98	38.83	822010	2226.42	132542	699.739	0.92	38.839		3.82771e+09	1252405
	39	700	3.82777e+09	1607	699.99	38.83	822151	3266.4	132576	699.927	1.351	38.874		3.82771e+09	1248516
	39	700	3.82777e+09	1607	699.99	38.83	821773	1923.69	132560	699.71	0.796	38.858		3.82771e+09	1246932
	39	700	3.82777e+09	1607	699.99	38.83	822601	2504.4	132544	699.991	1.036	38.841		3.82771e+09	1248853
	39	700	3.82777e+09	1607	699.99	38.83	822098	2938.08	132553	699.817	1.215	38.851		3.82771e+09	1250555
	39	700	3.82777e+09	1607	699.99	38.83	821455	2366.96	132534	699.479	0.979	38.831		3.82771e+09	1249652
	39	700	3.82777e+09	1607	699.99	38.83	822036	1762.14	132535	699.723	0.728	38.832		3.82771e+09	1248359
	39	700	3.82777e+09	1607	699.99	38.83	822173	1790.65	132552	699.845	0.74	38.85		3.82771e+09	1250568
	39	700	3.82777e+09	1607	699.99	38.83	821831	1920.69	132556	699.719	0.794	38.854		3.82771e+09	1247055
	39	700	3.82777e+09	1607	699.99	38.83	822643	3429.5	132560	700.069	1.418	38.858		3.82771e+09	1248466
	39	570	3.82778e+09	1607	569.81	38.73	527631	3209.42	132100	568.988	1.492	38.387		3.82771e+09	1246315
	39	570	3.82778e+09	1607	569.81	38.73	526702	1753.35	132146	568.73	0.815	38.434		3.82771e+09	1250309
	39	570	3.82778e+09	1607	569.81	38.73	527304	1492.61	132200	569.215	0.694	38.489		3.82771e+09	1243242
	39	570	3.82778e+09	1607	569.81	38.73	526990	2358.93	132187	569.02	1.097	38.476		3.82771e+09	1248146
	39	570	3.82778e+09	1607	569.81	38.74	527068	2570.1	132234	569.234	1.195	38.524		3.82771e+09	1246295
	39	570	3.82778e+09	1607	569.81	38.74	526917	2066.61	132236	569.172	0.961	38.526		3.82771e+09	1252435
	39	570	3.82778e+09	1607	569.8	38.74	529124	2202.85	132298	570.434	1.024	38.589		3.82771e+09	1247263
	39	570	3.82778e+09	1607	569.8	38.74	527108	2329.71	132251	569.318	1.083	38.541		3.82771e+09	1247489
	39	570	3.82778e+09	1607	569.8	38.74	528430	2656.77	132296	570.103	1.235	38.587		3.82771e+09	1250302
	39	570	3.82778e+09	1607	569.8	38.74	527446	1532.03	132340	569.814	0.712	38.632		3.82771e+09	1245872
	39	570	3.82778e+09	1607	569.8	38.74	525982	1827.94	132324	569.072	0.85	38.616		3.82771e+09	1246333
	39	570	3.82778e+09	1607	569.8	38.74	527880	2483.06	132362	570.099	1.154	38.655		3.82771e+09	1247391
	39	570	3.82778e+09	1607	569.8	38.74	527625	2515.3	132361	569.977	1.169	38.654		3.82771e+09	1249894
	39	570	3827776416	1607	569.8	38.74	525862	1905.57	132374	569.207	0.887	38.667		3.82771e+09	1245589
	39	570	3.82778e+09	1607	569.8	38.74	526914	2657.92	132380	569.719	1.236	38.673		3.82771e+09	1246789
	39	570	3.82778e+09	1607	569.8	38.74	525732	2259.64	132431	569.364	1.051	38.726		3.82771e+09	1248720
	39	570	3.82778e+09	1607	569.79	38.73	525850	1831.57	132393	569.274	0.852	38.687		3.82771e+09	1246650
	39	570	3.82778e+09	1607	569.79	38.73	525966	3153.23	132457	569.572	1.467	38.752		3.82771e+09	1246909
	39	570	3.82778e+09	1607	569.79	38.73	525327	2109.86	132486	569.386	0.982	38.782		3.82771e+09	1248531
	39	570	3.82778e+09	1607	569.79	38.73	526412	2801.7	132420	569.638	1.304	38.714		3.82771e+09	1246429
	39	570	3.82778e+09	1607	569.79	38.73	525009	1381.22	132468	569.17	0.643	38.764		3.82771e+09	1249283
	39	570	3.82778e+09	1607	569.79	38.73	526135	3721.82	132480	569.738	1.731	38.776		3.82771e+09	1248277
	39	570	3.82778e+09	1607	569.78	38.73	525956	3336.35	132458	569.571	1.552	38.753		3.82771e+09	1248203
	39	570	3.82778e+09	1607	569.78	38.73	526539	3312.23	132465	569.869	1.541	38.76		3.82771e+09	1246351
	39	570	3.82778e+09	1607	569.78	38.73	525136	2405.65	132414	569.022	1.12	38.708		3.82771e+09	1244529
	39	570	3.82778e+09	1607	569.78	38.73	526898	1647.56	132469	570.052	0.766	38.765		3.82771e+09	1250569
	39	570	3.82778e+09	1607	569.78	38.73	526372	2649.3	132503	569.937	1.233	38.799		3.82771e+09	1244774
	39	570	3.82778e+09	1607	569.77	38.73	526331	2885.58	132499	569.903	1.342	38.795		3.82771e+09	1249098
	39	570	3.82778e+09	1607	569.77	38.73	525861	3281.03	132462	569.542	1.527	38.757		3.82771e+09	1245210
	39	570	3.82778e+09	1607	569.77	38.73	525326	2815.1	132523	569.527	1.309	38.82		3.82771e+09	1248658
	39	570	3.82778e+09	1607	569.77	38.73	524768	2379.74	132477	569.091	1.108	38.773		3.82771e+09	1247450
	39	570	3.82778e+09	1607	569.77	38.73	524225	2947.23	132501	568.93	1.372	38.797		3.82771e+09	1246585
	39	570	3.82778e+09	1607	569.76	38.73	526072	2158.59	132519	569.859	1.004	38.816		3.82771e+09	1246574
	39	570	3.82778e+09	1607	569.76	38.73	526121	3735.08	132533	569.935	1.739	38.83		3.82771e+09	1247227
	39	570	3.82778e+09	1607	569.76	38.73	526028	2120.82	132534	569.896	0.986	38.831		3.82771e+09	1247747
	39	570	3.82778e+09	1607	569.76	38.73	525492	1943.61	132542	569.677	0.904	38.839		3.82771e+09	1248614
	39	570	3.82778e+09	1607	569.76	38.73	525563	3724.81	132577	569.844	1.732	38.875		3.82771e+09	1247421
	39	570	3.82778e+09	1607	569.76	38.73	525458	3442.2	132579	569.803	1.602	38.877		3.82771e+09	1242379
	39	570	3.82778e+09	1607	569.76	38.73	525875	1899.12	132530	569.809	0.883	38.827		3.82771e+09	1248202
	39	570	3.82778e+09	1607	569.75	38.73	524686	2507.54	132576	569.433	1.167	38.874		3.82771e+09	1247790
	39	570	3.82778e+09	1607	569.75	38.73	524736	1824.86	132537	569.307	0.849	38.834		3.82771e+09	1246489
	39	570	3.82778e+09	1607	569.76	38.73	525867	2906.96	132558	569.913	1.352	38.856		3.82771e+09	1247759
	39	475	3.82778e+09	1607	474.76	38.69	331325	2850.81	132061	473.81	1.436	38.347		3.82771e+09	1248932
	39	475	3.82778e+09	1607	474.76	38.69	331177	2256.9	132092	473.853	1.137	38.379		3.82771e+09	1248942
	39	475	3.82778e+09	1607	474.76	38.69	330614	2350.3	132148	473.781	1.185	38.436		3.82771e+09	1248827
	39	475	3.82778e+09	1607	474.76	38.69	330144	1828.2	132132	473.484	0.922	38.42		3.82771e+09	1249520
	39	475	3.82778e+09	1607	474.76	38.69	330790	1885.72	132184	474.007	0.951	38.473		3.82771e+09	1248425
	39	475	3.82778e+09	1607	474.76	38.69	329475	2249.53	132211	473.446	1.134	38.501		3.82771e+09	1246785
	39	475	3.82778e+09	1607	474.75	38.69	331507	2483.91	132211	474.47	1.251	38.501		3.82771e+09	1247375
	39	475	3.82778e+09	1607	474.75	38.69	330364	2828.62	132220	473.928	1.426	38.51		3.82771e+09	1245212
	39	475	3.82778e+09	1607	474.75	38.69	331304	1988.9	132272	474.6	1.002	38.563		3.82771e+09	1247616
	39	475	3.82778e+09	1607	474.75	38.69	331331	2099.2	132301	474.724	1.058	38.593		3.82771e+09	1247305
	39	475	3.82778e+09	1607	474.75	38.69	330660	2144.7	132298	474.375	1.081	38.589		3.82771e+09	1250097
	39	475	3.82778e+09	1607	474.75	38.69	329150	2067.42	132318	473.689	1.043	38.61		3.82771e+09	1248541
	39	475	3.82778e+09	1607	474.75	38.69	330060	1405.59	132320	474.156	0.709	38.612		3.82771e+09	1245327
	39	475	3.82778e+09	1607	474.75	38.69	329745	2049.6	132387	474.253	1.034	38.681		3.82771e+09	1245999
	39	475	3.82778e+09	1607	474.75	38.69	329762	3315.78	132364	474.173	1.672	38.657		3.82771e+09	1243422
	39	475	3.82778e+09	1607	474.75	38.69	330818	2518.93	132387	474.793	1.269	38.681		3.82771e+09	1246949
	39	475	3.82778e+09	1607	474.75	38.7	328896	2439.15	132385	473.816	1.23	38.679		3.82771e+09	1245726
	39	475	3.82778e+09	1607	474.75	38.7	328676	3148.24	132413	473.812	1.588	38.707		3.82771e+09	1248323
	39	475	3.82778e+09	1607	474.75	38.7	329840	3552.08	132450	474.54	1.792	38.745		3.82771e+09	1248774
	39	475	3.82778e+09	1607	474.75	38.7	330124	2175.05	132448	474.677	1.097	38.743		3.82771e+09	1245633
	39	475	3.82778e+09	1607	474.75	38.7	330513	3621.31	132423	474.777	1.826	38.717		3.82771e+09	1247650
	39	475	3.82778e+09	1607	474.75	38.7	331272	2843.31	132402	475.079	1.433	38.696		3.82771e+09	1247284
	39	475	3.82778e+09	1607	474.75	38.7	330699	2630.73	132479	475.085	1.326	38.775		3.82771e+09	1249590
	39	475	3.82778e+09	1607	474.75	38.7	328175	3317.76	132472	473.785	1.674	38.768		3.82771e+09	1247092
	39	475	3.82778e+09	1607	474.75	38.7	329758	2015.6	132435	474.442	1.016	38.73		3.82771e+09	1248117
	39	475	3.82778e+09	1607	474.75	38.7	330774	2449.61	132492	475.173	1.235	38.788		3.82771e+09	1247974
	39	475	3.82778e+09	1607	474.75	38.7	330810	2839.97	132499	475.218	1.431	38.795		3.82771e+09	1251187
	39	475	3.82778e+09	1607	474.75	38.7	329138	2100.7	132480	474.302	1.06	38.776		3.82771e+09	1248290
	39	475	3.82778e+09	1607	474.75	38.7	330451	2871.14	132489	474.998	1.448	38.785		3.82771e+09	1243946
	39	475	3.82778e+09	1607	474.75	38.7	330378	2377.95	132454	474.828	1.199	38.749		3.82771e+09	1249114
	39	475	3.82778e+09	1607	474.75	38.7	330028	3060.02	132516	474.888	1.543	38.813		3.82771e+09	1245683
	39	475	3.82778e+09	1607	474.75	38.7	330727	2086.56	132534	475.31	1.052	38.831		3.82771e+09	1247145
	39	475	3.82778e+09	1607	474.74	38.7	329710	1886.02	132585	474.993	0.951	38.884		3.82771e+09	1246805
	39	475	3.82778e+09	1607	474.74	38.7	330756	2109.83	132537	475.336	1.063	38.834		3.82771e+09	1248483
	39	475	3.82778e+09	1607	474.75	38.7	328245	2016.68	132484	473.867	1.018	38.78		3.82771e+09	1249964
	39	475	3.82778e+09	1607	474.74	38.7	329894	2348.27	132559	474.985	1.184	38.857		3.82771e+09	1247336
	39	475	3.82778e+09	1607	474.74	38.7	328709	2094.2	132523	474.25	1.057	38.82		3.82771e+09	1245120
	39	475	3.82778e+09	1607	474.74	38.7	330513	2376.21	132487	475.022	1.198	38.783		3.82771e+09	1247489
	39	475	3.82778e+09	1607	474.74	38.7	328542	2364.74	132525	474.173	1.193	38.822		3.82771e+09	1244244
	39	475	3.82778e+09	1607	474.74	38.7	329587	2666.97	132525	474.7	1.345	38.822		3.82771e+09	1245223
	39	475	3.82778e+09	1607	474.75	38.69	328789	1922.82	132513	474.252	0.97	38.81		3.82771e+09	1243722
	39	475	3.82778e+09	1607	474.75	38.69	329183	2257.97	132541	474.558	1.139	38.838		3.82771e+09	1247328
	39	510	3.82778e+09	1607	509.62	38.67	402211	2356.64	132093	509.136	1.154	38.38		3.82771e+09	1245532
	39	510	3.82778e+09	1607	509.62	38.67	402226	2293.39	132115	509.226	1.122	38.402		3.82771e+09	1244318
	39	510	3.82778e+09	1607	509.62	38.67	400628	2212.95	132195	508.747	1.084	38.484		3.82771e+09	1242854
	39	510	3.82778e+09	1607	509.62	38.67	400572	2667.1	132183	508.674	1.306	38.472		3.82771e+09	1245428
	39	510	3.82778e+09	1607	509.62	38.67	401241	2011.82	132234	509.195	0.985	38.524		3.82771e+09	1248731
	39	510	3.82778e+09	1607	509.61	38.67	400470	3286.84	132267	508.943	1.609	38.558		3.82771e+09	1243791
	39	510	3.82778e+09	1607	509.62	38.67	400908	1958.99	132326	509.383	0.959	38.618		3.82771e+09	1248506
	39	510	3.82778e+09	1607	509.61	38.67	401649	3223.1	132271	509.535	1.577	38.562		3.82771e+09	1244994
	39	510	3.82778e+09	1607	509.61	38.67	400059	2349.23	132312	508.914	1.151	38.604		3.82771e+09	1246965
	39	510	3.82778e+09	1607	509.61	38.67	400040	2318.46	132272	508.752	1.136	38.563		3.82771e+09	1246945
	39	510	3.82778e+09	1607	509.61	38.67	401293	2348.92	132299	509.468	1.15	38.59		3.82771e+09	1246668
	39	510	3.82778e+09	1607	509.61	38.67	400660	1657.25	132300	509.162	0.811	38.592		3.82771e+09	1248033
	39	510	3.82778e+09	1607	509.61	38.67	400018	1927.38	132370	509.115	0.944	38.663		3.82771e+09	1250488
	39	510	3.82778e+09	1607	509.61	38.67	400354	1823.88	132358	509.233	0.893	38.651		3.82771e+09	1245400
	39	510	3.82778e+09	1607	509.61	38.67	399800	1799.9	132369	509.004	0.882	38.662		3.82771e+09	1246967
	39	510	3.82778e+09	1607	509.61	38.67	400715	2638.4	132342	509.349	1.292	38.634		3.82771e+09	1245543
	39	510	3.82778e+09	1607	509.61	38.67	399405	2469.02	132383	508.864	1.21	38.676		3.82771e+09	1246947
	39	510	3.82778e+09	1607	509.61	38.67	401115	3090.22	132438	509.911	1.513	38.733		3.82771e+09	1244946
	39	510	3.82778e+09	1607	509.6	38.67	401354	2913.6	132430	509.998	1.426	38.725		3.82771e+09	1246498
	39	510	3.82778e+09	1607	509.6	38.67	399962	3299.59	132410	509.239	1.616	38.704		3.82771e+09	1247156
	39	510	3.82778e+09	1607	509.6	38.67	398507	2955.04	132408	508.519	1.449	38.702		3.82771e+09	1247046
	39	510	3.82778e+09	1607	509.6	38.67	399718	2630.61	132421	509.162	1.289	38.715		3.82771e+09	1247246
	39	510	3.82778e+09	1607	509.6	38.67	399180	2238.49	132448	509.002	1.097	38.743		3.82771e+09	1245200
	39	510	3.82778e+09	1607	509.6	38.67	399819	3254.29	132476	509.422	1.594	38.772		3.82771e+09	1248745
	39	510	3.82778e+09	1607	509.6	38.67	398917	3720.11	132452	508.888	1.822	38.747		3.82771e+09	1249388
	39	510	3.82778e+09	1607	509.6	38.67	400035	2830.69	132434	509.367	1.386	38.729		3.82771e+09	1250363
	39	510	3.82778e+09	1607	509.6	38.67	398214	3658.92	132464	508.589	1.793	38.759		3.82771e+09	1243333
	39	510	3.82778e+09	1607	509.6	38.67	400674	2434.82	132450	509.741	1.192	38.745		3.82771e+09	1244592
	39	510	3.82778e+09	1607	509.6	38.67	398266	2526.84	132500	508.753	1.239	38.796		3.82771e+09	1252107
	39	510	3.82778e+09	1607	509.6	38.67	398854	3712.22	132475	508.945	1.82	38.771		3.82771e+09	1245904
	39	510	3.82778e+09	1607	509.59	38.67	399400	1739.39	132509	509.343	0.852	38.806		3.82771e+09	1247353
	39	510	3.82778e+09	1607	509.59	38.67	399601	2376.26	132455	509.235	1.164	38.75		3.82771e+09	1248991
	39	510	3.82778e+09	1607	509.59	38.67	398636	2963.98	132478	508.85	1.452	38.774		3.82771e+09	1246507
	39	510	3.82778e+09	1607	509.59	38.67	399286	2793.35	132503	509.264	1.368	38.799		3.82771e+09	1247031
	39	510	3.82778e+09	1607	509.59	38.66	400274	2746.19	132467	509.61	1.345	38.763		3.82771e+09	1245144
	39	510	3.82778e+09	1607	509.59	38.66	399508	3029.93	132441	509.136	1.484	38.736		3.82771e+09	1248939
	39	510	3.82778e+09	1607	509.59	38.66	398750	2033.01	132497	508.979	0.996	38.793		3.82771e+09	1248352
	39	510	3.82778e+09	1607	509.59	38.66	398806	3220.68	132494	508.994	1.578	38.79		3.82771e+09	1247017
	39	510	3.82778e+09	1607	509.59	38.66	399954	1848.59	132494	509.557	0.906	38.79		3.82771e+09	1248731
	39	510	3.82778e+09	1607	509.59	38.66	399910	2417.42	132513	509.608	1.184	38.81		3.82771e+09	1249170
	39	510	3.82778e+09	1607	509.59	38.66	400109	1819.74	132451	509.469	0.891	38.746		3.82771e+09	1244277
	39	510	3.82778e+09	1607	509.59	38.66	399690	1826.35	132526	509.55	0.895	38.823		3.82771e+09	1250021
	39	635	3.82778e+09	1607	634.63	38.66	670334	1757.91	132138	633.591	0.772	38.426		3.82771e+09	1249470
	39	635	3.82778e+09	1607	634.63	38.66	670308	3107.94	132086	633.382	1.365	38.373		3.82771e+09	1245041
	39	635	3.82778e+09	1607	634.63	38.66	671815	1795.4	132185	634.419	0.787	38.474		3.82771e+09	1245068
	39	635	3.82778e+09	1607	634.63	38.66	670312	2293.83	132150	633.627	1.007	38.438		3.82771e+09	1246604
	39	635	3.82778e+09	1607	634.63	38.66	672346	2715.57	132213	634.758	1.192	38.503		3.82771e+09	1244492
	39	635	3.82778e+09	1607	634.63	38.66	670105	3587.03	132276	634.014	1.575	38.567		3.82771e+09	1247463
	39	635	3.82778e+09	1607	634.62	38.65	670308	2591.69	132262	634.05	1.137	38.553		3.82771e+09	1248111
	39	635	3.82778e+09	1607	634.63	38.65	669733	3583.76	132318	634.011	1.573	38.61		3.82771e+09	1250019
	39	635	3.82778e+09	1607	634.63	38.65	670307	2581.87	132343	634.358	1.133	38.636		3.82771e+09	1246858
	39	635	3.82778e+09	1607	634.62	38.65	669834	3576.61	132360	634.215	1.569	38.653		3.82771e+09	1248222
	39	635	3.82778e+09	1607	634.62	38.65	670719	2263.59	132367	634.631	0.993	38.66		3.82771e+09	1247270
	39	635	3.82778e+09	1607	634.63	38.65	669902	2246.91	132345	634.188	0.986	38.638		3.82771e+09	1244829
	39	635	3.82778e+09	1607	634.62	38.65	669326	1409.37	132361	633.997	0.619	38.654		3.82771e+09	1246767
	39	635	3.82778e+09	1607	634.63	38.65	669728	2965.13	132399	634.318	1.301	38.693		3.82771e+09	1247602
	39	635	3.82778e+09	1607	634.62	38.65	670440	2990.64	132390	634.596	1.312	38.684		3.82771e+09	1249629
	39	635	3.82778e+09	1607	634.62	38.65	669821	2679.62	132365	634.229	1.176	38.658		3.82771e+09	1246583
	39	635	3.82778e+09	1607	634.62	38.65	670588	3174.19	132400	634.699	1.393	38.694		3.82771e+09	1245007
	39	635	3.82778e+09	1607	634.62	38.65	670147	2781.78	132431	634.624	1.221	38.726		3.82771e+09	1250270
	39	635	3.82778e+09	1607	634.62	38.66	670766	2404.24	132434	634.908	1.055	38.729		3.82771e+09	1247257
	39	635	3.82778e+09	1607	634.62	38.66	670030	3394.54	132460	634.683	1.49	38.755		3.82771e+09	1249216
	39	635	3.82778e+09	1607	634.62	38.66	671021	2303.57	132449	635.077	1.011	38.744		3.82771e+09	1246185
	39	635	3.82778e+09	1607	634.62	38.66	668655	2377.89	132444	634.019	1.044	38.739		3.82771e+09	1244129
	39	635	3.82778e+09	1607	634.62	38.66	669847	2661.14	132452	634.573	1.168	38.747		3.82771e+09	1246800
	39	635	3.82778e+09	1607	634.62	38.66	670235	2650.11	132448	634.728	1.163	38.743		3.82771e+09	1245024
	39	635	3.82778e+09	1607	634.62	38.66	670911	2209.15	132472	635.116	0.969	38.768		3.82771e+09	1248770
	39	635	3.82778e+09	1607	634.62	38.66	669554	2439.04	132452	634.444	1.071	38.747		3.82771e+09	1242535
	39	635	3.82778e+09	1607	634.62	38.66	668874	1855.48	132440	634.1	0.815	38.735		3.82771e+09	1244524
	39	635	3.82778e+09	1607	634.62	38.66	670987	2936.05	132460	635.103	1.288	38.755		3.82771e+09	1250036
	39	635	3.82778e+09	1607	634.62	38.66	670271	2487.21	132478	634.858	1.091	38.774		3.82771e+09	1248731
	39	635	3.82778e+09	1607	634.62	38.66	670030	2096.46	132500	634.837	0.92	38.796		3.82771e+09	1246642
	39	635	3.82778e+09	1607	634.62	38.65	669681	3250.77	132471	634.572	1.428	38.767		3.82771e+09	1245849
	39	635	3.82778e+09	1607	634.62	38.65	669254	3275.08	132490	634.458	1.438	38.786		3.82771e+09	1250876
	39	635	3.82778e+09	1607	634.62	38.65	670189	1748.54	132455	634.735	0.767	38.75		3.82771e+09	1251121
	39	635	3.82778e+09	1607	634.62	38.65	668839	2483.11	132484	634.253	1.09	38.78		3.82771e+09	1245663
	39	635	3.82778e+09	1607	634.62	38.65	669316	2610.21	132474	634.424	1.146	38.77		3.82771e+09	1245145
	39	635	3.82778e+09	1607	634.62	38.65	669620	1930.67	132503	634.669	0.848	38.799		3.82771e+09	1245721
	39	635	3.82778e+09	1607	634.62	38.65	669606	2714.18	132473	634.547	1.191	38.769		3.82771e+09	1244654
	39	635	3.82778e+09	1607	634.62	38.65	669787	3095.01	132453	634.55	1.359	38.748		3.82771e+09	1246573
	39	635	3.82778e+09	1607	634.62	38.65	668656	1712.52	132505	634.253	0.752	38.801		3.82771e+09	1246925
	39	635	3.82778e+09	1607	634.62	38.65	669347	2368.39	132484	634.476	1.04	38.78		3.82771e+09	1246986
	39	635	3.82778e+09	1607	634.62	38.65	668767	2491.54	132476	634.191	1.094	38.772		3.82771e+09	1247302
	39	635	3.82778e+09	1607	634.62	38.65	669391	2506.13	132484	634.495	1.1	38.78		3.82771e+09	1246740
	39	760	3.82778e+09	1607	759.92	38.64	974650	3263.73	132096	759.339	1.273	38.383		3.82771e+09	1250138
	39	760	3.82778e+09	1607	759.92	38.64	974994	2430.84	132125	759.583	0.948	38.413		3.82771e+09	1245778
	39	760	3.82778e+09	1607	759.92	38.64	973914	2814.39	132176	759.355	1.098	38.465		3.82771e+09	1249088
	39	760	3.82778e+09	1607	759.92	38.64	973394	1758.38	132183	759.179	0.686	38.472		3.82771e+09	1247574
	39	760	3.82778e+09	1607	759.92	38.64	975299	2918.67	132216	760.047	1.139	38.506		3.82771e+09	1250746
	39	760	3.82778e+09	1607	759.92	38.64	973894	2841.17	132220	759.514	1.109	38.51		3.82771e+09	1249857
	39	760	3.82778e+09	1607	759.92	38.64	973910	2244.2	132269	759.707	0.876	38.56		3.82771e+09	1247987
	39	760	3.82778e+09	1607	759.92	38.64	973740	2558.49	132291	759.724	0.999	38.582		3.82771e+09	1248592
	39	760	3.82778e+09	1607	759.92	38.64	973949	2119.17	132328	759.947	0.827	38.62		3.82771e+09	1244523
	39	760	3.82778e+09	1607	759.92	38.64	974720	1870.75	132360	760.37	0.73	38.653		3.82771e+09	1249888
	39	760	3.82778e+09	1607	759.92	38.64	972432	1157.21	132362	759.484	0.452	38.655		3.82771e+09	1246178
	39	760	3.82778e+09	1607	759.92	38.64	972638	2426.2	132315	759.385	0.947	38.607		3.82771e+09	1240218
	39	760	3.82778e+09	1607	759.92	38.63	973916	2651.06	132322	759.911	1.034	38.614		3.82771e+09	1244323
	39	760	3.82778e+09	1607	759.92	38.63	973517	1950.97	132394	760.03	0.761	38.688		3.82771e+09	1250895
	39	760	3.82778e+09	1607	759.92	38.63	973097	1348.17	132362	759.744	0.526	38.655		3.82771e+09	1245124
	39	760	3.82778e+09	1607	759.92	38.63	974143	2421.16	132392	760.267	0.945	38.686		3.82771e+09	1243202
	39	760	3.82778e+09	1607	759.92	38.63	973332	3247.41	132426	760.08	1.268	38.721		3.82771e+09	1248534
	39	760	3.82778e+09	1607	759.92	38.63	972455	2681.4	132483	759.955	1.047	38.779		3.82771e+09	1246725
	39	760	3.82778e+09	1607	759.92	38.63	972810	2669.77	132393	759.75	1.043	38.687		3.82771e+09	1248063
	39	760	3.82778e+09	1607	759.92	38.63	974085	2609.07	132420	760.351	1.019	38.714		3.82771e+09	1246617
	39	760	3.82778e+09	1607	759.92	38.63	973328	2746.28	132463	760.22	1.072	38.758		3.82771e+09	1244154
	39	760	3.82778e+09	1607	759.92	38.63	971675	2508.3	132423	759.421	0.979	38.717		3.82771e+09	1244387
	39	760	3.82778e+09	1607	759.93	38.63	973224	2256.89	132415	759.996	0.881	38.709		3.82771e+09	1245161
	39	760	3.82778e+09	1607	759.93	38.63	971769	2263.13	132438	759.516	0.884	38.733		3.82771e+09	1244653
	39	760	3.82778e+09	1607	759.93	38.63	972353	2327.4	132501	759.985	0.909	38.797		3.82771e+09	1245003
	39	760	3.82778e+09	1607	759.93	38.63	972166	3227.77	132512	759.953	1.261	38.809		3.82771e+09	1244297
	39	760	3.82778e+09	1607	759.93	38.63	973336	1569.57	132474	760.265	0.613	38.77		3.82771e+09	1247350
	39	760	3.82778e+09	1607	759.93	38.63	973664	2339.71	132452	760.309	0.913	38.747		3.82771e+09	1246523
	39	760	3827782463	1607	759.93	38.63	972724	2924.76	132466	759.995	1.142	38.762		3.82771e+09	1246985
	39	760	3.82778e+09	1607	759.93	38.63	973021	1524.85	132479	760.162	0.595	38.775		3.82771e+09	1249515
	39	760	3.82778e+09	1607	759.93	38.63	971243	2635.47	132465	759.413	1.029	38.76		3.82771e+09	1244437
	39	760	3.82778e+09	1607	759.94	38.63	971854	1777.33	132444	759.572	0.694	38.739		3.82771e+09	1244689
	39	760	3.82778e+09	1607	759.94	38.63	971846	2073.67	132480	759.706	0.81	38.776		3.82771e+09	1244419
	39	760	3.82778e+09	1607	759.94	38.63	973518	2117.72	132527	760.539	0.827	38.824		3.82771e+09	1246398
	39	760	3.82778e+09	1607	759.94	38.63	972564	2564.65	132504	760.078	1.001	38.8		3.82771e+09	1246835
	39	760	3.82778e+09	1607	759.94	38.63	972619	1601.93	132504	760.1	0.625	38.8		3.82771e+09	1247813
	39	760	3.82778e+09	1607	759.95	38.65	971573	2331.52	132493	759.649	0.911	38.789		3.82771e+09	1242569
	39	760	3.82778e+09	1607	759.95	38.65	972345	2827.68	132456	759.809	1.104	38.751		3.82771e+09	1242678
	39	760	3.82778e+09	1607	759.95	38.65	971600	2666.03	132495	759.668	1.041	38.791		3.82771e+09	1247224
	39	760	3.82778e+09	1607	759.95	38.65	972191	1772.51	132488	759.872	0.692	38.784		3.82771e+09	1242984
	39	760	3.82778e+09	1607	759.95	38.65	973761	1887.63	132498	760.523	0.737	38.794		3.82771e+09	1244268
	39	760	3.82778e+09	1607	759.96	38.65	971997	1880.81	132510	759.88	0.734	38.807		3.82771e+09	1240642
	37	760	3.82779e+09	1607	760.1	38.08	980863	3094.8	131406	759.173	1.205	37.681		3.82771e+09	1245968
	37	760	3.82779e+09	1607	760.1	38.08	981953	3280.18	131470	759.835	1.276	37.746		3.82771e+09	1249517
	37	760	3.82779e+09	1607	760.1	38.08	981606	2741.61	131428	759.544	1.067	37.704		3.82771e+09	1242667
	37	760	3.82779e+09	1607	760.1	38.08	980830	2554.45	131483	759.446	0.994	37.759		3.82771e+09	1250362
	37	760	3.82779e+09	1607	760.1	38.08	980941	2559.54	131480	759.478	0.996	37.756		3.82771e+09	1247999
	37	760	3.82779e+09	1607	760.1	38.08	981186	3033.86	131519	759.719	1.181	37.796		3.82771e+09	1246655
	37	760	3.82779e+09	1607	760.1	38.08	981870	2309.02	131498	759.907	0.898	37.775		3.82771e+09	1247397
	37	760	3.82779e+09	1607	760.1	38.08	981742	2174.64	131581	760.166	0.846	37.859		3.82771e+09	1246207
	37	760	3.82779e+09	1607	760.1	38.08	980121	3010.56	131550	759.42	1.172	37.827		3.82771e+09	1245053
	37	760	3.82779e+09	1607	760.1	38.08	981480	2786.96	131589	760.094	1.085	37.867		3.82771e+09	1246135
	37	760	3.82779e+09	1607	760.1	38.08	980175	1976.36	131647	759.803	0.769	37.926		3.82771e+09	1245597
	37	760	3.82779e+09	1607	760.1	38.08	980998	2499	131683	760.258	0.973	37.962		3.82771e+09	1242287
	37	760	3.82779e+09	1607	760.1	38.08	980899	2515.45	131701	760.287	0.979	37.981		3.82771e+09	1248477
	37	760	3.82779e+09	1607	760.1	38.08	981151	2305.95	131690	760.344	0.897	37.969		3.82771e+09	1251338
	37	760	3.82779e+09	1607	760.1	38.08	981859	1875.44	131693	760.631	0.73	37.973		3.82771e+09	1248163
	37	760	3.82779e+09	1607	760.1	38.08	981671	2450.81	131628	760.314	0.954	37.906		3.82771e+09	1250774
	37	760	3.82779e+09	1607	760.1	38.08	980363	2225.92	131732	760.194	0.866	38.012		3.82771e+09	1246215
	37	760	3.82779e+09	1607	760.1	38.08	981395	2678.35	131701	760.48	1.042	37.981		3.82771e+09	1249377
	37	760	3.82779e+09	1607	760.1	38.08	980743	2186.3	131679	760.144	0.851	37.958		3.82771e+09	1245143
	37	760	3.82779e+09	1607	760.1	38.06	980753	2806.1	131696	760.211	1.092	37.976		3.82771e+09	1244628
	37	760	3.82779e+09	1607	760.1	38.06	980731	2555.75	131701	760.221	0.995	37.981		3.82771e+09	1247319
	37	760	3.82779e+09	1607	760.1	38.06	979902	2870.98	131772	760.165	1.118	38.053		3.82771e+09	1245612
	37	760	3.82779e+09	1607	760.1	38.06	981450	2021.06	131754	760.7	0.786	38.035		3.82771e+09	1246519
	37	760	3.82779e+09	1607	760.1	38.06	979861	3852.99	131757	760.092	1.501	38.038		3.82771e+09	1242907
	37	760	3.82779e+09	1607	760.1	38.06	980613	3417.34	131740	760.321	1.33	38.02		3.82771e+09	1245611
	37	760	3.82779e+09	1607	760.1	38.06	981081	2260.97	131741	760.508	0.88	38.021		3.82771e+09	1249127
	37	760	3.82779e+09	1607	760.1	38.06	979801	2757.13	131791	760.197	1.073	38.072		3.82771e+09	1246937
	37	760	3.82779e+09	1607	760.1	38.06	979847	3099.91	131746	760.046	1.207	38.026		3.82771e+09	1244885
	37	760	3.82779e+09	1607	760.1	38.06	980110	2594.39	131785	760.294	1.01	38.066		3.82771e+09	1248329
	37	760	3.82779e+09	1607	760.1	38.06	980837	3704.25	131757	760.472	1.442	38.038		3.82771e+09	1246489
	37	760	3.82779e+09	1607	760.1	38.06	980662	2483.51	131758	760.408	0.967	38.039		3.82771e+09	1245061
	37	760	3.82779e+09	1607	760.11	38.06	979946	2715.14	131785	760.231	1.057	38.066		3.82771e+09	1245356
	37	760	3.82779e+09	1607	760.1	38.06	979064	2365.03	131791	759.91	0.921	38.072		3.82771e+09	1246032
	37	760	3.82779e+09	1607	760.1	38.06	979466	2443.9	131820	760.175	0.951	38.102		3.82771e+09	1248981
	37	760	3.82779e+09	1607	760.11	38.06	980982	3200.35	131748	760.495	1.245	38.028		3.82771e+09	1245905
	37	760	3.82779e+09	1607	760.1	38.06	981694	2221.1	131788	760.923	0.864	38.069		3.82771e+09	1247363
	37	760	3.82779e+09	1607	760.1	38.06	979447	2867.26	131760	759.942	1.117	38.041		3.82771e+09	1246138
	37	760	3.82779e+09	1607	760.1	38.06	979632	2169.05	131805	760.184	0.845	38.086		3.82771e+09	1246104
	37	760	3.82779e+09	1607	760.1	38.06	979041	2701.18	131789	759.893	1.052	38.07		3.82771e+09	1249633
	37	760	3.82779e+09	1607	760.11	38.06	980261	3387.09	131788	760.364	1.318	38.069		3.82771e+09	1250150
	37	760	3.82779e+09	1607	760.11	38.06	979863	2561.8	131819	760.326	0.998	38.101		3.82771e+09	1248291
	37	760	3.82779e+09	1607	760.11	38.06	979901	1790.55	131796	760.255	0.697	38.077		3.82771e+09	1245703
	37	825	3.82779e+09	1607	824.86	37.67	1.15759e+06	3583.05	130968	824.181	1.309	37.239		3.82771e+09	1245650
	37	825	3.82779e+09	1607	824.86	37.67	1.15792e+06	2810.8	130968	824.302	1.026	37.239		3.82771e+09	1247328
	37	825	3.82779e+09	1607	824.86	37.67	1157464	1155.86	131043	824.412	0.422	37.314		3.82771e+09	1246251
	37	825	3.82779e+09	1607	824.86	37.67	1.15778e+06	2589.05	131075	824.644	0.946	37.347		3.82771e+09	1248637
	37	825	3.82779e+09	1607	824.86	37.67	1.15655e+06	2791.74	131034	824.046	1.02	37.305		3.82771e+09	1248799
	37	825	3.82779e+09	1607	824.87	37.67	1.15755e+06	2895.28	131118	824.718	1.057	37.39		3.82771e+09	1245140
	37	825	3.82779e+09	1607	824.87	37.67	1.15799e+06	2882.98	131062	824.672	1.053	37.333		3.82771e+09	1246496
	37	825	3.82779e+09	1607	824.87	37.67	1.15813e+06	2508.5	131138	825.003	0.916	37.41		3.82771e+09	1244395
	37	825	3.82779e+09	1607	824.87	37.67	1.15737e+06	2575.14	131125	824.678	0.94	37.397		3.82771e+09	1246794
	37	825	3.82779e+09	1607	824.87	37.67	1.15781e+06	3273.52	131214	825.166	1.196	37.487		3.82771e+09	1245798
	37	825	3.82779e+09	1607	824.87	37.67	1.15691e+06	2591.29	131181	824.717	0.947	37.454		3.82771e+09	1245423
	37	825	3.82779e+09	1607	824.87	37.67	1157339	2010.89	131241	825.095	0.734	37.514		3.82771e+09	1245113
	37	825	3.82779e+09	1607	824.87	37.67	1157290	2216.37	131223	825.011	0.81	37.496		3.82771e+09	1245548
	37	825	3.82779e+09	1607	824.87	37.67	1.1583e+06	1901.67	131232	825.414	0.695	37.505		3.82771e+09	1244512
	37	825	3.82779e+09	1607	824.87	37.67	1.15595e+06	1878.54	131237	824.572	0.687	37.51		3.82771e+09	1249294
	37	825	3.82779e+09	1607	824.87	37.67	1.15744e+06	1694.64	131229	825.086	0.619	37.502		3.82771e+09	1246098
	37	825	3.82779e+09	1607	824.87	37.67	1.15609e+06	2184.4	131250	824.671	0.798	37.523		3.82771e+09	1244648
	37	825	3.82779e+09	1607	824.87	37.67	1.15692e+06	2073.76	131248	824.967	0.758	37.521		3.82771e+09	1248276
	37	825	3.82779e+09	1607	824.87	37.67	1.15747e+06	3451.73	131303	825.371	1.261	37.577		3.82771e+09	1244358
	37	825	3.82779e+09	1607	824.87	37.67	1.15611e+06	3060.82	131307	824.889	1.119	37.581		3.82771e+09	1246687
	37	825	3.82779e+09	1607	824.87	37.67	1.15625e+06	3965.34	131290	824.879	1.449	37.564		3.82771e+09	1246901
	37	825	3.82779e+09	1607	824.87	37.67	1157198	2807.04	131262	825.121	1.025	37.536		3.82771e+09	1244175
	37	825	3.82779e+09	1607	824.87	37.67	1.15579e+06	2734.68	131311	824.788	0.999	37.585		3.82771e+09	1247601
	37	825	3.82779e+09	1607	824.87	37.67	1155911	3100.87	131297	824.78	1.133	37.571		3.82771e+09	1246533
	37	825	3.82779e+09	1607	824.87	37.67	1.15499e+06	3190.3	131295	824.436	1.166	37.569		3.82771e+09	1244292
	37	825	3.82779e+09	1607	824.87	37.67	1.15619e+06	2498.6	131316	824.954	0.913	37.59		3.82771e+09	1246634
	37	825	3.82779e+09	1607	824.86	37.67	1.15562e+06	2952.24	131322	824.765	1.079	37.596		3.82771e+09	1246132
	37	825	3.82779e+09	1607	824.87	37.67	1.1563e+06	3801.53	131371	825.197	1.389	37.646		3.82771e+09	1249340
	37	825	3.82779e+09	1607	824.87	37.67	1.15636e+06	2815.94	131288	824.91	1.028	37.562		3.82771e+09	1247491
	37	825	3.82779e+09	1607	824.87	37.67	1.15672e+06	1903.55	131326	825.183	0.696	37.6		3.82771e+09	1247833
	37	825	3.82779e+09	1607	824.87	37.67	1.15564e+06	2488.57	131314	824.743	0.91	37.588		3.82771e+09	1247863
	37	825	3.82779e+09	1607	824.86	37.65	1.15749e+06	1833.71	131349	825.55	0.67	37.624		3.82771e+09	1246363
	37	825	3.82779e+09	1607	824.87	37.65	1.15532e+06	2828.11	131394	824.925	1.034	37.669		3.82771e+09	1243530
	37	825	3.82779e+09	1607	824.87	37.65	1.15614e+06	1847.22	131367	825.124	0.675	37.642		3.82771e+09	1250995
	37	825	3.82779e+09	1607	824.87	37.65	1.15704e+06	1700.31	131363	825.439	0.621	37.638		3.82771e+09	1246043
	37	825	3.82779e+09	1607	824.87	37.65	1.15563e+06	1682.91	131340	824.838	0.615	37.614		3.82771e+09	1245342
	37	825	3.82779e+09	1607	824.87	37.65	1.1557e+06	1872.47	131350	824.899	0.684	37.625		3.82771e+09	1245022
	37	825	3.82779e+09	1607	824.87	37.65	1.15595e+06	2044.63	131337	824.944	0.747	37.611		3.82771e+09	1245095
	37	825	3.82779e+09	1607	824.87	37.65	1.15599e+06	2064.91	131337	824.957	0.755	37.611		3.82771e+09	1243774
	37	825	3.82779e+09	1607	824.87	37.65	1157141	1859.83	131328	825.345	0.679	37.602		3.82771e+09	1245754
	37	825	3.82779e+09	1607	824.87	37.65	1.15723e+06	2367.68	131329	825.379	0.865	37.603		3.82771e+09	1245976
	37	825	3.82779e+09	1607	824.87	37.65	1.15508e+06	1547.33	131344	824.652	0.566	37.618		3.82771e+09	1244914
	37	950	3.82779e+09	1607	950.08	37.35	1.52623e+06	3360.11	130667	949.937	1.093	36.936		3.82771e+09	1248536
	37	950	3.82779e+09	1607	950.09	37.35	1.52654e+06	2033.31	130691	950.126	0.661	36.96		3.82771e+09	1242161
	37	950	3.82779e+09	1607	950.08	37.35	1.52499e+06	2047.6	130727	949.754	0.666	36.996		3.82771e+09	1244840
	37	950	3.82779e+09	1607	950.09	37.35	1.52603e+06	2791.04	130738	950.13	0.907	37.007		3.82771e+09	1244282
	37	950	3.82779e+09	1607	950.09	37.35	1.52472e+06	3415.07	130795	949.913	1.111	37.064		3.82771e+09	1244190
	37	950	3.82779e+09	1607	950.08	37.36	1.52468e+06	3209.15	130805	949.936	1.045	37.074		3.82771e+09	1246405
	37	950	3.82779e+09	1607	950.08	37.36	1.52481e+06	2578.34	130859	950.176	0.839	37.129		3.82771e+09	1241806
	37	950	3.82779e+09	1607	950.09	37.36	1.52505e+06	1920.22	130866	950.28	0.625	37.136		3.82771e+09	1244862
	37	950	3.82779e+09	1607	950.08	37.36	1.52567e+06	2460.08	130893	950.579	0.8	37.163		3.82771e+09	1247353
	37	950	3.82779e+09	1607	950.09	37.36	1.52472e+06	2707.65	130879	950.22	0.881	37.149		3.82771e+09	1242896
	37	950	3.82779e+09	1607	950.09	37.36	1.52538e+06	2607.02	130908	950.538	0.848	37.178		3.82771e+09	1246235
	37	950	3.82779e+09	1607	950.09	37.36	1.52625e+06	2005.05	130924	950.88	0.652	37.194		3.82771e+09	1245372
	37	950	3.82779e+09	1607	950.08	37.36	1.52453e+06	1582.9	130925	950.326	0.515	37.195		3.82771e+09	1246017
	37	950	3.82779e+09	1607	950.08	37.36	1.52381e+06	3305.46	130967	950.245	1.076	37.238		3.82771e+09	1247783
	37	950	3.82779e+09	1607	950.08	37.36	1.52531e+06	2617.54	130964	950.721	0.852	37.235		3.82771e+09	1244869
	37	950	3.82779e+09	1607	950.08	37.36	1.52452e+06	2472.13	130973	950.497	0.804	37.244		3.82771e+09	1246523
	37	950	3.82779e+09	1607	950.09	37.36	1.52265e+06	2797.31	130953	949.814	0.911	37.223		3.82771e+09	1243208
	37	950	3.82779e+09	1607	950.08	37.37	1522351	3708.59	131020	949.964	1.207	37.291		3.82771e+09	1246424
	37	950	3.82779e+09	1607	950.08	37.37	1.52426e+06	3352.14	131066	950.756	1.091	37.337		3.82771e+09	1245359
	37	950	3.82779e+09	1607	950.08	37.37	1.52366e+06	3046.52	130964	950.184	0.992	37.235		3.82771e+09	1245385
	37	950	3.82779e+09	1607	950.09	37.37	1523842	2606.36	131000	950.376	0.848	37.271		3.82771e+09	1245975
	37	950	3.82779e+09	1607	950.08	37.37	1.524e+06	1649.96	131086	950.743	0.537	37.358		3.82771e+09	1244674
	37	950	3.82779e+09	1607	950.09	37.37	1.52387e+06	2263.2	131009	950.418	0.736	37.28		3.82771e+09	1245477
	37	950	3.82779e+09	1607	950.09	37.37	1524179	2688.55	131031	950.6	0.874	37.302		3.82771e+09	1247654
	37	950	3.82779e+09	1607	950.09	37.37	1.52404e+06	1876.6	131039	950.583	0.611	37.31		3.82771e+09	1244109
	37	950	3.82779e+09	1607	950.09	37.37	1.52485e+06	2530.51	131039	950.847	0.823	37.31		3.82771e+09	1246614
	37	950	3.82779e+09	1607	950.09	37.37	1.52361e+06	2088.64	131055	950.501	0.68	37.326		3.82771e+09	1249567
	37	950	3.82779e+09	1607	950.09	37.37	1.52458e+06	2774.98	131001	950.621	0.903	37.272		3.82771e+09	1248497
	37	950	3.82779e+09	1607	950.09	37.37	1.52404e+06	3069.69	131109	950.843	0.999	37.381		3.82771e+09	1251136
	37	950	3.82779e+09	1607	950.08	37.36	1.52393e+06	1504.32	131064	950.64	0.49	37.335		3.82771e+09	1244668
	37	950	3.82779e+09	1607	950.09	37.36	1.52444e+06	1723.59	131045	950.737	0.561	37.316		3.82771e+09	1244050
	37	950	3.82779e+09	1607	950.09	37.36	1.52371e+06	2528.73	131091	950.666	0.823	37.363		3.82771e+09	1245668
	37	950	3.82779e+09	1607	950.08	37.36	1.52458e+06	2034.9	131048	950.794	0.662	37.319		3.82771e+09	1247132
	37	950	3.82779e+09	1607	950.09	37.36	1.52403e+06	2080.24	131070	950.693	0.677	37.341		3.82771e+09	1247835
	37	950	3.82779e+09	1607	950.08	37.36	1.52329e+06	3008.36	131081	950.495	0.979	37.353		3.82771e+09	1246704
	37	950	3.82779e+09	1607	950.09	37.36	1.52328e+06	1992.9	131105	950.579	0.649	37.377		3.82771e+09	1243978
	37	950	3.82779e+09	1607	950.09	37.36	1.52351e+06	1826.08	131048	950.445	0.594	37.319		3.82771e+09	1246027
	37	950	3.82779e+09	1607	950.09	37.36	1.52407e+06	1762.31	131102	950.827	0.573	37.374		3.82771e+09	1244548
	37	950	3.82779e+09	1607	950.09	37.36	1.52373e+06	2153.39	131057	950.549	0.701	37.328		3.82771e+09	1247090
	37	950	3.82779e+09	1607	950.09	37.36	1523855	2302.15	131117	950.81	0.749	37.389		3.82771e+09	1245252
	37	950	3.82779e+09	1607	950.09	37.36	1.52153e+06	3092.27	131087	949.942	1.007	37.359		3.82771e+09	1248853
	37	950	3.82779e+09	1607	950.09	37.37	1.52319e+06	3308.99	131124	950.618	1.076	37.396		3.82771e+09	1246364
	37	885	3.82779e+09	1607	884.9	37.18	1.33314e+06	3123.94	130456	884.575	1.076	36.724		3.82771e+09	1248002
	37	885	3.82779e+09	1607	884.9	37.18	1.33465e+06	2496.15	130483	885.193	0.86	36.751		3.82771e+09	1248707
	37	885	3.82779e+09	1607	884.9	37.18	1.33288e+06	2629.78	130556	884.847	0.906	36.824		3.82771e+09	1246055
	37	885	3.82779e+09	1607	884.9	37.18	1.3328e+06	2526.35	130598	884.973	0.871	36.866		3.82771e+09	1244381
	37	885	3.82779e+09	1607	884.9	37.16	1.33261e+06	2594.22	130607	884.94	0.894	36.875		3.82771e+09	1246693
	37	885	3.82779e+09	1607	884.9	37.16	1.33163e+06	2582.42	130613	884.624	0.89	36.881		3.82771e+09	1245487
	37	885	3.82779e+09	1607	884.9	37.16	1.33154e+06	2611.34	130644	884.703	0.9	36.912		3.82771e+09	1248039
	37	885	3.82779e+09	1607	884.9	37.16	1.33294e+06	3078.84	130697	885.38	1.061	36.966		3.82771e+09	1247248
	37	885	3.82779e+09	1607	884.9	37.16	1.33256e+06	1888.83	130712	885.302	0.651	36.981		3.82771e+09	1241543
	37	885	3.82779e+09	1607	884.89	37.16	1.33339e+06	2125.5	130712	885.591	0.732	36.981		3.82771e+09	1247274
	37	885	3.82779e+09	1607	884.89	37.16	1.33241e+06	2027.94	130728	885.31	0.699	36.997		3.82771e+09	1243898
[truncated: 31,279 more rows]
