# Supplementary material for: Long-term brain pressure monitoring via a discrete microimplant; a first-in-human safety and initial efficacy trial in adults and children with hydrocephalus
Source: Nat Commun. 2026 Apr 2;17:3158. doi: 10.1038/s41467-026-70864-8 (PMC13046746; doi:10.1038/s41467-026-70864-8)
Supplement: Supplementary file 3 — Source data [file 41467_2026_70864_MOESM3_ESM.zip › 634413_3_data_set_12302330_t3bqqy.xlsx]

## Sheet: 2E REVISION PLOT and DATA
	Figure 2E: Mean ICP timecourse during shunt revision, insets of two waveforms
	See methods for details.
	Data points are Mean ICP readings from the FIH clinical trial for a single patient. Waveforms show a portion of the 50Hz waveform data used to calculate the Mean ICP at the respective points.
	Time	Mean ICP		Start of surgery		Day After surgery
	(hours)	(mmHg)		Time	ICP	Time	ICP
	0	17		(seconds)	(mmHg)	(seconds)	(mmHg)
	2	37		0	30.127	0	4.05273
	3	10		0.015	31.3477	0.015	3.02734
	10	3		0.0300001	26.3672	0.0300001	3.71094
	17.5	8		0.0450001	26.3672	0.0460003	3.71094
	40	4		0.0600002	30.4199	0.0610003	3.02734
				0.0750002	31.8848	0.0759998	4.83398
				0.0909998	34.375	0.0909998	6.78711
				0.106	34.5215	0.106	7.12891
				0.121	37.6465	0.121	7.91016
				0.136	40.3809	0.136	8.30078
				0.151	42.9199	0.151	9.7168
				0.166	43.3594	0.166	7.17773
				0.24	43.3105	0.24	10.3516
				0.255	45.7031	0.255	11.1816
				0.27	44.7266	0.27	11.5234
				0.285	44.6289	0.286	9.375
				0.3	41.4062	0.301	11.1816
				0.315	40.0879	0.316	11.4746
				0.331	41.1621	0.331	9.22852
				0.346	41.3574	0.346	9.08203
				0.361	38.0371	0.361	9.375
				0.376	36.6699	0.376	9.08203
				0.391	36.4258	0.391	7.17773
				0.406	34.7656	0.406	9.17969
				0.48	32.9102	0.48	6.98242
				0.495	31.1035	0.495	6.49414
				0.51	32.5684	0.51	5.27344
				0.525	27.5391	0.526	7.51953
				0.54	29.0039	0.541	5.9082
				0.555	28.3691	0.556	7.71484
				0.571	32.1777	0.571	4.29688
				0.586	32.6172	0.586	3.66211
				0.601	37.8418	0.601	5.12695
				0.616	35.498	0.616	4.63867
				0.631	40.6738	0.631	3.95508
				0.646	42.5781	0.646	2.92969
				0.72	45.752	0.72	7.22656
				0.735	44.5801	0.735	8.39844
				0.75	45.2637	0.75	8.34961
				0.765	44.4824	0.766	9.86328
				0.78	43.457	0.781	9.61914
				0.795	42.9688	0.796	13.9648
				0.811	42.334	0.811	11.5234
				0.826	40.0391	0.826	11.0352
				0.841	38.3301	0.841	12.793
				0.856	39.3555	0.856	12.207
				0.871	37.1094	0.871	13.1836
				0.886	36.8164	0.886	10.7422
				0.96	33.3008	0.96	12.4023
				0.975	32.0312	0.975	11.2793
				0.99	33.0566	0.99	10.1562
				1.005	30.0293	1.006	11.4258
				1.02	30.5176	1.021	7.32422
				1.035	30.6641	1.036	8.44727
				1.051	28.7109	1.051	7.37305
				1.066	30.4688	1.066	7.32422
				1.081	32.2754	1.081	6.39648
				1.096	35.498	1.096	7.37305
				1.111	35.7422	1.111	7.8125
				1.126	37.3535	1.126	7.76367
				1.2	42.9688	1.2	4.54102
				1.215	43.8965	1.215	5.27344
				1.23	43.75	1.23	4.19922
				1.245	44.1895	1.246	3.4668
				1.26	43.5059	1.261	5.22461
				1.275	44.9219	1.276	5.32227
				1.291	42.1387	1.291	3.80859
				1.306	39.7949	1.306	2.92969
				1.321	36.3281	1.321	3.22266
				1.336	38.2324	1.336	5.51758
				1.351	35.791	1.351	6.78711
				1.366	37.2559	1.366	7.95898
				1.44	32.666	1.44	10.5469
				1.455	32.0312	1.455	11.2793
				1.47	29.834	1.47	10.9375
				1.485	32.666	1.486	11.1328
				1.5	30.0781	1.501	11.9141
				1.515	29.4434	1.516	11.8164
				1.531	29.541	1.531	12.1094
				1.546	27.4902	1.546	12.4023
				1.561	28.3691	1.561	11.8164
				1.576	31.7383	1.576	11.8652
				1.591	32.5195	1.591	11.084
				1.606	34.1797	1.606	11.084
				1.68	40.3809	1.68	9.17969
				1.695	42.2363	1.695	8.93555
				1.71	42.9199	1.71	9.17969
				1.725	44.1406	1.726	8.1543
				1.74	43.8477	1.741	7.61719
				1.755	45.7031	1.756	6.20117
				1.771	43.4082	1.771	7.08008
				1.786	40.5273	1.786	7.32422
				1.801	41.1621	1.801	6.83594
				1.816	38.8672	1.816	5.12695
				1.831	36.1328	1.831	6.39648
				1.846	34.2773	1.846	5.37109
				1.92	30.957	1.92	4.29688
				1.935	33.6914	1.935	3.71094
				1.95	29.7852	1.95	4.24805
				1.965	29.541	1.966	3.95508
				1.98	29.5898	1.981	3.41797
				1.995	31.3965	1.996	3.36914
				2.011	29.1504	2.011	3.66211
				2.026	29.7852	2.026	5.0293
				2.041	28.0273	2.041	6.34766
				2.056	29.7852	2.056	7.56836
				2.071	28.6621	2.071	7.91016
				2.086	29.248	2.086	9.27734
				2.16	39.8438	2.16	10.5957
				2.175	40.4297	2.175	11.0352
				2.19	41.4551	2.19	11.1328
				2.205	42.627	2.206	11.8164
				2.22	42.4805	2.221	11.8652
				2.235	42.2363	2.236	11.8164
				2.251	41.1621	2.251	11.084
				2.266	44.1895	2.266	11.0352
				2.281	40.332	2.281	10.6934
				2.296	39.9902	2.296	10.2539
				2.311	40.2832	2.311	9.96094
				2.326	37.1582	2.326	9.42383
				2.4	34.5703	2.4	8.20312
				2.415	34.0332	2.415	7.61719
				2.43	32.0801	2.43	6.93359
				2.445	31.0059	2.446	6.88477
				2.46	32.373	2.461	6.5918
				2.475	31.2988	2.476	6.44531
				2.491	31.543	2.491	5.85938
				2.506	31.4941	2.506	5.46875
				2.521	30.2734	2.521	4.73633
				2.536	28.0762	2.536	5.07812
				2.551	29.5898	2.551	4.39453
				2.566	28.0273	2.566	4.24805
				2.64	36.4258	2.64	3.80859
				2.655	40.332	2.655	4.00391
				2.67	41.0645	2.67	3.07617
				2.685	43.3594	2.686	2.92969
				2.7	43.4082	2.701	3.51562
				2.715	45.6543	2.716	3.4668
				2.731	45.166	2.731	4.83398
				2.746	44.2383	2.746	5.46875
				2.761	43.1641	2.761	7.22656
				2.776	43.7012	2.776	7.8125
				2.791	42.2852	2.791	8.49609
				2.806	41.9434	2.806	8.59375
				2.88	38.0859	2.88	9.7168
				2.895	36.4258	2.895	10.4004
				2.91	34.6191	2.91	10.2539
				2.925	33.4961	2.926	10.791
				2.94	34.9609	2.941	11.377
				2.955	33.9844	2.956	11.1328
				2.971	33.0078	2.971	9.96094
				2.986	32.666	2.986	10.8398
